# Supplementary material for: Physiological and Expressional Regulation on Photosynthesis, Starch and Sucrose Metabolism Response to Waterlogging Stress in Peanut
Source: Front Plant Sci. 2021 Jul 2;12:601771. doi: 10.3389/fpls.2021.601771 (PMC8283264; doi:10.3389/fpls.2021.601771)
Supplement: Supplementary file 4 [file Table_2.XLS]

## Sheet: Table S1
Supplementary Table S1 Statistics of raw reads and comparison with peanut genome
Sample	Duration	Replicate	Total	Unmapped(%)	Unique_Mapped(%)	Multiple_Mapped(%)	Total_Mapped(%)
Zhongkaihua 1		1	55492334	1798083 (3.24%)	43912447 (79.13%)	9781804 (17.63%)	53694251 (96.76%)
	0	2	52563862	1671385 (3.18%)	41598657 (79.14%)	9293820 (17.68%)	50892477 (96.82%)
		3	44571100	1009000 (2.26%)	34760305 (77.99%)	8801795 (19.75%)	43562100 (97.74%)
	5	1	51829888	2519361 (4.86%)	36586692 (70.59%)	12723835 (24.55%)	49310527 (95.14%)
		2	57983784	1242201 (2.14%)	47067659 (81.17%)	9673924 (16.68%)	56741583 (97.86%)
		3	47072944	1026943 (2.18%)	37463959 (79.59%)	8582042 (18.23%)	46046001 (97.82%)
	10	1	56060446	1599305 (2.85%)	44319877 (79.06%)	10141264 (18.09%)	54461141 (97.15%)
		2	55499560	1603827 (2.89%)	44611980 (80.38%)	9283753 (16.73%)	53895733 (97.11%)
		3	48683870	1032780 (2.12%)	37312930 (76.64%)	10338160 (21.24%)	47651090 (97.88%)
Huayu 39	0	1	42077098	912202 (2.17%)	33363187 (79.29%)	7801709 (18.54%)	41164896 (97.83%)
		2	43421638	1085733 (2.50%)	33824796 (77.90%)	8511109 (19.60%)	42335905 (97.50%)
		3	58968566	1906065 (3.23%)	46913822 (79.56%)	10148679 (17.21%)	57062501 (96.77%)
	5	1	45271958	1035741 (2.29%)	36601070 (80.85%)	7635147 (16.87%)	44236217 (97.71%)
		2	56785760	1630130 (2.87%)	45710604 (80.50%)	9445026 (16.63%)	55155630 (97.13%)
		3	43288968	1251314 (2.89%)	34857757 (80.52%)	7179897 (16.59%)	42037654 (97.11%)
	10	1	48362170	1403944 (2.90%)	38641762 (79.90%)	8316464 (17.20%)	46958226 (97.10%)
		2	39548448	888083 (2.25%)	29534849 (74.68%)	9125516 (23.07%)	38660365 (97.75%)
		3	52194316	1130337 (2.17%)	41687581 (79.87%)	9376398 (17.96%)	51063979 (97.83%)

## Sheet: Table S2
Supplementary Table S2. GO enrichment analysis of 297 snared DEGs (logFC>2 and FDR < 0.05) in Zhongkaihua 1 and Huayu 39 under waterlogging for 5 and 10 days
GO ID (level1)	GO Term (level1)	GO ID (level2)	GO Term (level2)	number_of_Shared (All)	Genes_of_Shared
GO:0008150	Biological Process	GO:0071840	cellular component organization or biogenesis	26	MSTRG.4105(SYP121),arahy.Tifrunner.gnm1.ann1.0LT2FK(PME51),arahy.Tifrunner.gnm1.ann1.1N8WRQ(EXPA10),arahy.Tifrunner.gnm1.ann1.1UPR0X(At2g30620),arahy.Tifrunner.gnm1.ann1.27E6QC(EXPA8),arahy.Tifrunner.gnm1.ann1.2PL4QG(At2g30620),arahy.Tifrunner.gnm1.ann1.2W8R22(EXPA8),arahy.Tifrunner.gnm1.ann1.38UJZE(SlH4),arahy.Tifrunner.gnm1.ann1.430A6X(PME47),arahy.Tifrunner.gnm1.ann1.6SD2NF(PME61),arahy.Tifrun…
GO:0008150	Biological Process	GO:0032501	multicellular organismal process	5	arahy.Tifrunner.gnm1.ann1.00VVAL(GMPM1),arahy.Tifrunner.gnm1.ann1.BAUA8N(GMPM1),arahy.Tifrunner.gnm1.ann1.D0BYI1(At4g03230),arahy.Tifrunner.gnm1.ann1.KH7E26(At4g27290),arahy.Tifrunner.gnm1.ann1.PG50E4(At4g27290)
GO:0008150	Biological Process	GO:0048518	positive regulation of biological process	2	arahy.Tifrunner.gnm1.ann1.EI642X(FH11),arahy.Tifrunner.gnm1.ann1.T1S75H(FH11)
GO:0008150	Biological Process	GO:0048519	negative regulation of biological process	3	arahy.Tifrunner.gnm1.ann1.BKK20Z(SBT1.9),arahy.Tifrunner.gnm1.ann1.LUT726(SBT1.9),arahy.Tifrunner.gnm1.ann1.T9L28V(Glyma18g48580)
GO:0008150	Biological Process	GO:0032502	developmental process	2	arahy.Tifrunner.gnm1.ann1.00VVAL(GMPM1),arahy.Tifrunner.gnm1.ann1.BAUA8N(GMPM1)
GO:0008150	Biological Process	GO:0051704	multi-organism process	3	arahy.Tifrunner.gnm1.ann1.D0BYI1(At4g03230),arahy.Tifrunner.gnm1.ann1.KH7E26(At4g27290),arahy.Tifrunner.gnm1.ann1.PG50E4(At4g27290)
GO:0008150	Biological Process	GO:0000003	reproduction	3	arahy.Tifrunner.gnm1.ann1.D0BYI1(At4g03230),arahy.Tifrunner.gnm1.ann1.KH7E26(At4g27290),arahy.Tifrunner.gnm1.ann1.PG50E4(At4g27290)
GO:0008150	Biological Process	GO:0022414	reproductive process	3	arahy.Tifrunner.gnm1.ann1.D0BYI1(At4g03230),arahy.Tifrunner.gnm1.ann1.KH7E26(At4g27290),arahy.Tifrunner.gnm1.ann1.PG50E4(At4g27290)
GO:0008150	Biological Process	GO:0065007	biological regulation	11	arahy.Tifrunner.gnm1.ann1.2R487I(RABE1D),arahy.Tifrunner.gnm1.ann1.38SNYI(DGK5),arahy.Tifrunner.gnm1.ann1.405Q8S(PFE2),arahy.Tifrunner.gnm1.ann1.7ZYB2E(CXXS1),arahy.Tifrunner.gnm1.ann1.A6HILS(FER2),arahy.Tifrunner.gnm1.ann1.BKK20Z(SBT1.9),arahy.Tifrunner.gnm1.ann1.EI642X(FH11),arahy.Tifrunner.gnm1.ann1.LUT726(SBT1.9),arahy.Tifrunner.gnm1.ann1.MAQ2UP(PFE),arahy.Tifrunner.gnm1.ann1.T1S75H(FH11),ara…
GO:0008150	Biological Process	GO:0008152	metabolic process	106	MSTRG.39001(OMT3),arahy.Tifrunner.gnm1.ann1.0AAB2E(At2g30550),arahy.Tifrunner.gnm1.ann1.2C0WSA(At2g04570),arahy.Tifrunner.gnm1.ann1.38SNYI(DGK5),arahy.Tifrunner.gnm1.ann1.3DL9ZJ(EXL3),arahy.Tifrunner.gnm1.ann1.3JW4UR(PER47),arahy.Tifrunner.gnm1.ann1.4BM18T(UGT73C6),arahy.Tifrunner.gnm1.ann1.4DSA35(SCPL34),arahy.Tifrunner.gnm1.ann1.4LL9T6(XTH6),arahy.Tifrunner.gnm1.ann1.4TSV6W(--),arahy.Tifrunner.…
GO:0008150	Biological Process	GO:0044699	single-organism process	68	arahy.Tifrunner.gnm1.ann1.00VVAL(GMPM1),arahy.Tifrunner.gnm1.ann1.052ZN8(AAC3),arahy.Tifrunner.gnm1.ann1.0AAB2E(At2g30550),arahy.Tifrunner.gnm1.ann1.2C0WSA(At2g04570),arahy.Tifrunner.gnm1.ann1.2R487I(RABE1D),arahy.Tifrunner.gnm1.ann1.38SNYI(DGK5),arahy.Tifrunner.gnm1.ann1.3DL9ZJ(EXL3),arahy.Tifrunner.gnm1.ann1.3JW4UR(PER47),arahy.Tifrunner.gnm1.ann1.405Q8S(PFE2),arahy.Tifrunner.gnm1.ann1.4T0CVS(K…
GO:0008150	Biological Process	GO:0050789	regulation of biological process	8	arahy.Tifrunner.gnm1.ann1.2R487I(RABE1D),arahy.Tifrunner.gnm1.ann1.38SNYI(DGK5),arahy.Tifrunner.gnm1.ann1.7ZYB2E(CXXS1),arahy.Tifrunner.gnm1.ann1.BKK20Z(SBT1.9),arahy.Tifrunner.gnm1.ann1.EI642X(FH11),arahy.Tifrunner.gnm1.ann1.LUT726(SBT1.9),arahy.Tifrunner.gnm1.ann1.T1S75H(FH11),arahy.Tifrunner.gnm1.ann1.T9L28V(Glyma18g48580)
GO:0008150	Biological Process	GO:0051179	localization	16	MSTRG.4105(SYP121),arahy.Tifrunner.gnm1.ann1.052ZN8(AAC3),arahy.Tifrunner.gnm1.ann1.2R487I(RABE1D),arahy.Tifrunner.gnm1.ann1.3QP4KI(GLR2.7),arahy.Tifrunner.gnm1.ann1.405Q8S(PFE2),arahy.Tifrunner.gnm1.ann1.77X3JE(NPF3.1),arahy.Tifrunner.gnm1.ann1.A6HILS(FER2),arahy.Tifrunner.gnm1.ann1.JN3EDT(NPF4.6),arahy.Tifrunner.gnm1.ann1.KP40IR(mcfF),arahy.Tifrunner.gnm1.ann1.MAQ2UP(PFE),arahy.Tifrunner.gnm1.a…
GO:0008150	Biological Process	GO:0023052	signaling	2	arahy.Tifrunner.gnm1.ann1.2R487I(RABE1D),arahy.Tifrunner.gnm1.ann1.38SNYI(DGK5)
GO:0008150	Biological Process	GO:0050896	response to stimulus	10	arahy.Tifrunner.gnm1.ann1.2R487I(RABE1D),arahy.Tifrunner.gnm1.ann1.38SNYI(DGK5),arahy.Tifrunner.gnm1.ann1.3JW4UR(PER47),arahy.Tifrunner.gnm1.ann1.5PBU8Q(GSVIVT00023967001),arahy.Tifrunner.gnm1.ann1.6G1FH3(PNC1),arahy.Tifrunner.gnm1.ann1.GT8KW4(PER52),arahy.Tifrunner.gnm1.ann1.I8FEWW(GSVIVT00023967001),arahy.Tifrunner.gnm1.ann1.KQ2U05(MLP146),arahy.Tifrunner.gnm1.ann1.MR10IA(--),arahy.Tifrunner.gn…
GO:0008150	Biological Process	GO:0009987	cellular process	68	MSTRG.4105(SYP121),arahy.Tifrunner.gnm1.ann1.052ZN8(AAC3),arahy.Tifrunner.gnm1.ann1.0LT2FK(PME51),arahy.Tifrunner.gnm1.ann1.1N8WRQ(EXPA10),arahy.Tifrunner.gnm1.ann1.1UPR0X(At2g30620),arahy.Tifrunner.gnm1.ann1.27E6QC(EXPA8),arahy.Tifrunner.gnm1.ann1.2PL4QG(At2g30620),arahy.Tifrunner.gnm1.ann1.2R487I(RABE1D),arahy.Tifrunner.gnm1.ann1.2W8R22(EXPA8),arahy.Tifrunner.gnm1.ann1.38SNYI(DGK5),arahy.Tifrun…
GO:0003674	Molecular Function	GO:0003824	catalytic activity	97	MSTRG.39001(OMT3),arahy.Tifrunner.gnm1.ann1.0AAB2E(At2g30550),arahy.Tifrunner.gnm1.ann1.0LT2FK(PME51),arahy.Tifrunner.gnm1.ann1.2C0WSA(At2g04570),arahy.Tifrunner.gnm1.ann1.2R487I(RABE1D),arahy.Tifrunner.gnm1.ann1.38SNYI(DGK5),arahy.Tifrunner.gnm1.ann1.3DL9ZJ(EXL3),arahy.Tifrunner.gnm1.ann1.3JW4UR(PER47),arahy.Tifrunner.gnm1.ann1.430A6X(PME47),arahy.Tifrunner.gnm1.ann1.4DSA35(SCPL34),arahy.Tifrunn…
GO:0003674	Molecular Function	GO:0098772	molecular function regulator	6	arahy.Tifrunner.gnm1.ann1.0LT2FK(PME51),arahy.Tifrunner.gnm1.ann1.430A6X(PME47),arahy.Tifrunner.gnm1.ann1.6SD2NF(PME61),arahy.Tifrunner.gnm1.ann1.9KBV3N(PME47),arahy.Tifrunner.gnm1.ann1.CGU5TI(--),arahy.Tifrunner.gnm1.ann1.SZ745P(PECS-2.1)
GO:0003674	Molecular Function	GO:0016209	antioxidant activity	5	arahy.Tifrunner.gnm1.ann1.3JW4UR(PER47),arahy.Tifrunner.gnm1.ann1.5PBU8Q(GSVIVT00023967001),arahy.Tifrunner.gnm1.ann1.6G1FH3(PNC1),arahy.Tifrunner.gnm1.ann1.GT8KW4(PER52),arahy.Tifrunner.gnm1.ann1.I8FEWW(GSVIVT00023967001)
GO:0003674	Molecular Function	GO:0009055	electron carrier activity	3	arahy.Tifrunner.gnm1.ann1.98HCYL(BCB),arahy.Tifrunner.gnm1.ann1.FZM120(BCB),arahy.Tifrunner.gnm1.ann1.RX97NV(ARPN)
GO:0003674	Molecular Function	GO:0045735	nutrient reservoir activity	1	arahy.Tifrunner.gnm1.ann1.WD5WT3(SBP)
GO:0003674	Molecular Function	GO:0060089	molecular transducer activity	1	arahy.Tifrunner.gnm1.ann1.3QP4KI(GLR2.7)
GO:0003674	Molecular Function	GO:0004871	signal transducer activity	1	arahy.Tifrunner.gnm1.ann1.3QP4KI(GLR2.7)
GO:0003674	Molecular Function	GO:0001071	nucleic acid binding transcription factor activity	4	arahy.Tifrunner.gnm1.ann1.PSKQ19(ERF023),arahy.Tifrunner.gnm1.ann1.RT05XZ(BZIP12),arahy.Tifrunner.gnm1.ann1.X2S259(DREB3),arahy.Tifrunner.gnm1.ann1.YAEJ5M(DREB3)
GO:0003674	Molecular Function	GO:0005215	transporter activity	6	arahy.Tifrunner.gnm1.ann1.052ZN8(AAC3),arahy.Tifrunner.gnm1.ann1.3QP4KI(GLR2.7),arahy.Tifrunner.gnm1.ann1.77X3JE(NPF3.1),arahy.Tifrunner.gnm1.ann1.JN3EDT(NPF4.6),arahy.Tifrunner.gnm1.ann1.MSI4RQ(PMA1),arahy.Tifrunner.gnm1.ann1.T2K6QT(AAC3)
GO:0003674	Molecular Function	GO:0005198	structural molecule activity	2	arahy.Tifrunner.gnm1.ann1.NU92WK(--),arahy.Tifrunner.gnm1.ann1.QXR65D(PVA22)
GO:0003674	Molecular Function	GO:0005488	binding	102	MSTRG.39001(OMT3),arahy.Tifrunner.gnm1.ann1.0U8PS9(PARC),arahy.Tifrunner.gnm1.ann1.1UPR0X(At2g30620),arahy.Tifrunner.gnm1.ann1.27FFWB(WBAI),arahy.Tifrunner.gnm1.ann1.2PL4QG(At2g30620),arahy.Tifrunner.gnm1.ann1.2PL4X0(KLCR2),arahy.Tifrunner.gnm1.ann1.2R487I(RABE1D),arahy.Tifrunner.gnm1.ann1.32576I(SKIP28),arahy.Tifrunner.gnm1.ann1.38UJZE(SlH4),arahy.Tifrunner.gnm1.ann1.3JW4UR(PER47),arahy.Tifrunne…
GO:0005575	Cellular Component	GO:0005576	extracellular region	14	arahy.Tifrunner.gnm1.ann1.1N8WRQ(EXPA10),arahy.Tifrunner.gnm1.ann1.27E6QC(EXPA8),arahy.Tifrunner.gnm1.ann1.2W8R22(EXPA8),arahy.Tifrunner.gnm1.ann1.4LL9T6(XTH6),arahy.Tifrunner.gnm1.ann1.B1R1KQ(EXPA6),arahy.Tifrunner.gnm1.ann1.BLVJ4U(XTH23),arahy.Tifrunner.gnm1.ann1.BWTU0I(XTH23),arahy.Tifrunner.gnm1.ann1.CGU5TI(--),arahy.Tifrunner.gnm1.ann1.EBZQ4K(EXPA8),arahy.Tifrunner.gnm1.ann1.FN9ER8(EXPA15),a…
GO:0005575	Cellular Component	GO:0044422	organelle part	14	arahy.Tifrunner.gnm1.ann1.052ZN8(AAC3),arahy.Tifrunner.gnm1.ann1.1UPR0X(At2g30620),arahy.Tifrunner.gnm1.ann1.2PL4QG(At2g30620),arahy.Tifrunner.gnm1.ann1.38UJZE(SlH4),arahy.Tifrunner.gnm1.ann1.4T0CVS(KIN7G),arahy.Tifrunner.gnm1.ann1.72AJJX(KIN7G),arahy.Tifrunner.gnm1.ann1.85J3HU(At2g30620),arahy.Tifrunner.gnm1.ann1.EI642X(FH11),arahy.Tifrunner.gnm1.ann1.G0LEXN(At2g30620),arahy.Tifrunner.gnm1.ann1.…
GO:0005575	Cellular Component	GO:0031012	extracellular matrix	1	arahy.Tifrunner.gnm1.ann1.K9BX1W(2MMP)
GO:0005575	Cellular Component	GO:0099512	supramolecular fiber	2	arahy.Tifrunner.gnm1.ann1.EI642X(FH11),arahy.Tifrunner.gnm1.ann1.T1S75H(FH11)
GO:0005575	Cellular Component	GO:0005623	cell	33	arahy.Tifrunner.gnm1.ann1.052ZN8(AAC3),arahy.Tifrunner.gnm1.ann1.0LT2FK(PME51),arahy.Tifrunner.gnm1.ann1.1UPR0X(At2g30620),arahy.Tifrunner.gnm1.ann1.2PL4QG(At2g30620),arahy.Tifrunner.gnm1.ann1.2R487I(RABE1D),arahy.Tifrunner.gnm1.ann1.38UJZE(SlH4),arahy.Tifrunner.gnm1.ann1.430A6X(PME47),arahy.Tifrunner.gnm1.ann1.4LL9T6(XTH6),arahy.Tifrunner.gnm1.ann1.4T0CVS(KIN7G),arahy.Tifrunner.gnm1.ann1.6SD2NF(…
GO:0005575	Cellular Component	GO:0044464	cell part	33	arahy.Tifrunner.gnm1.ann1.052ZN8(AAC3),arahy.Tifrunner.gnm1.ann1.0LT2FK(PME51),arahy.Tifrunner.gnm1.ann1.1UPR0X(At2g30620),arahy.Tifrunner.gnm1.ann1.2PL4QG(At2g30620),arahy.Tifrunner.gnm1.ann1.2R487I(RABE1D),arahy.Tifrunner.gnm1.ann1.38UJZE(SlH4),arahy.Tifrunner.gnm1.ann1.430A6X(PME47),arahy.Tifrunner.gnm1.ann1.4LL9T6(XTH6),arahy.Tifrunner.gnm1.ann1.4T0CVS(KIN7G),arahy.Tifrunner.gnm1.ann1.6SD2NF(…
GO:0005575	Cellular Component	GO:0043226	organelle	20	arahy.Tifrunner.gnm1.ann1.052ZN8(AAC3),arahy.Tifrunner.gnm1.ann1.1UPR0X(At2g30620),arahy.Tifrunner.gnm1.ann1.2PL4QG(At2g30620),arahy.Tifrunner.gnm1.ann1.38UJZE(SlH4),arahy.Tifrunner.gnm1.ann1.4T0CVS(KIN7G),arahy.Tifrunner.gnm1.ann1.72AJJX(KIN7G),arahy.Tifrunner.gnm1.ann1.85J3HU(At2g30620),arahy.Tifrunner.gnm1.ann1.8QDS1I(AUX22),arahy.Tifrunner.gnm1.ann1.EI642X(FH11),arahy.Tifrunner.gnm1.ann1.G0LE…
GO:0005575	Cellular Component	GO:0032991	macromolecular complex	11	arahy.Tifrunner.gnm1.ann1.1UPR0X(At2g30620),arahy.Tifrunner.gnm1.ann1.2PL4QG(At2g30620),arahy.Tifrunner.gnm1.ann1.38UJZE(SlH4),arahy.Tifrunner.gnm1.ann1.4T0CVS(KIN7G),arahy.Tifrunner.gnm1.ann1.72AJJX(KIN7G),arahy.Tifrunner.gnm1.ann1.85J3HU(At2g30620),arahy.Tifrunner.gnm1.ann1.G0LEXN(At2g30620),arahy.Tifrunner.gnm1.ann1.I41NMG(At2g30620),arahy.Tifrunner.gnm1.ann1.M8MQLJ(KIN14I),arahy.Tifrunner.gnm…
GO:0005575	Cellular Component	GO:0044425	membrane part	4	arahy.Tifrunner.gnm1.ann1.5IXZ6F(Os02g0639600),arahy.Tifrunner.gnm1.ann1.HP76IN(SQE3),arahy.Tifrunner.gnm1.ann1.MSI4RQ(PMA1),arahy.Tifrunner.gnm1.ann1.N9XSRA(PATL3)
GO:0005575	Cellular Component	GO:0016020	membrane	13	arahy.Tifrunner.gnm1.ann1.052ZN8(AAC3),arahy.Tifrunner.gnm1.ann1.2R487I(RABE1D),arahy.Tifrunner.gnm1.ann1.3QP4KI(GLR2.7),arahy.Tifrunner.gnm1.ann1.5IXZ6F(Os02g0639600),arahy.Tifrunner.gnm1.ann1.77X3JE(NPF3.1),arahy.Tifrunner.gnm1.ann1.8U0PAQ(At5g07050),arahy.Tifrunner.gnm1.ann1.HP76IN(SQE3),arahy.Tifrunner.gnm1.ann1.JN3EDT(NPF4.6),arahy.Tifrunner.gnm1.ann1.KQ35EQ(CESA4),arahy.Tifrunner.gnm1.ann1.…

## Sheet: Table S3
Supplementary Table S3. KEGG analysis of 297 shared DEGs (logFC>2 and FDR < 0.05) in Zhongkaihua 1 and Huayu 39 under waterlogging for 5 and 10 days
KEGG_A_class	KEGG_B_class	Pathway	Shared (74)	All (15176)	Pvalue	Qvalue	Pathway ID	Genes	K_IDs
Metabolism	Carbohydrate metabolism	Pentose and glucuronate interconversions	7	323	0.000984023	0.0521532	ko00040	arahy.Tifrunner.gnm1.ann1.392SEK(At1g04680);arahy.Tifrunner.gnm1.ann1.430A6X(PME47);arahy.Tifrunner.gnm1.ann1.606BFT(At4g24780);arahy.Tifrunner.gnm1.ann1.9KBV3N(PME47);arahy.Tifrunner.gnm1.ann1.CWZU13(At4g24780);arahy.Tifrunner.gnm1.ann1.SZ745P(PECS-2.1);arahy.Tifrunner.gnm1.ann1.V6146H(PMR6)	K01728+K01051+K01728+K01051+K01728+K01051+K01728
Metabolism	Biosynthesis of other secondary metabolites	Flavone and flavonol biosynthesis	2	26	0.00706743	0.187287	ko00944	arahy.Tifrunner.gnm1.ann1.4BM18T(UGT73C6);arahy.Tifrunner.gnm1.ann1.G6UPN1(UGT73C6)	K22771+K22771
Metabolism	Global and overview maps	Biosynthesis of secondary metabolites	26	3515	0.0130088	0.207292	ko01110	arahy.Tifrunner.gnm1.ann1.38SNYI(DGK5);arahy.Tifrunner.gnm1.ann1.3JW4UR(PER47);arahy.Tifrunner.gnm1.ann1.4UPT2U(SMO2-2);arahy.Tifrunner.gnm1.ann1.5PBU8Q(GSVIVT00023967001);arahy.Tifrunner.gnm1.ann1.5ZLV04(CYP710A11);arahy.Tifrunner.gnm1.ann1.6G1FH3(PNC1);arahy.Tifrunner.gnm1.ann1.6UA35R(LTA3);arahy.Tifrunner.gnm1.ann1.7SJ9JV(CSY3);arahy.Tifrunner.gnm1.ann1.AXAR8E(P5CS);arahy.Tifrunner.gnm1.ann1.G…	K00901+K00430+K14424+K00430+K09832+K00430+K00627+K01647+K12657+K13508+K00430+K22395+K00511+K00430+K01662+K13508+K00844+K04125+K00789+K03809+K01785+K13679+K15227+K16860+K00454+K01792
Metabolism	Carbohydrate metabolism	Fructose and mannose metabolism	4	197	0.0156447	0.207292	ko00051	arahy.Tifrunner.gnm1.ann1.76SLUU(MAN4);arahy.Tifrunner.gnm1.ann1.LP056Y(MAN4);arahy.Tifrunner.gnm1.ann1.MHU4FI(At1g50460);arahy.Tifrunner.gnm1.ann1.T9U53V(MAN7)	K19355+K19355+K00844+K19355
Metabolism	Metabolism of other amino acids	Selenocompound metabolism	2	47	0.0220118	0.211137	ko00450	arahy.Tifrunner.gnm1.ann1.551JVB(MMT1);arahy.Tifrunner.gnm1.ann1.QHFI3V(MMT1)	K08247+K08247
Metabolism	Biosynthesis of other secondary metabolites	Phenylpropanoid biosynthesis	6	457	0.0239022	0.211137	ko00940	arahy.Tifrunner.gnm1.ann1.3JW4UR(PER47);arahy.Tifrunner.gnm1.ann1.5PBU8Q(GSVIVT00023967001);arahy.Tifrunner.gnm1.ann1.6G1FH3(PNC1);arahy.Tifrunner.gnm1.ann1.GT8KW4(PER52);arahy.Tifrunner.gnm1.ann1.HKP4CQ(At1g30760);arahy.Tifrunner.gnm1.ann1.I8FEWW(GSVIVT00023967001)	K00430+K00430+K00430+K00430+K22395+K00430
Metabolism	Lipid metabolism	Steroid biosynthesis	3	143	0.0326822	0.245274	ko00100	arahy.Tifrunner.gnm1.ann1.4UPT2U(SMO2-2);arahy.Tifrunner.gnm1.ann1.5ZLV04(CYP710A11);arahy.Tifrunner.gnm1.ann1.HP76IN(SQE3)	K14424+K09832+K00511
Metabolism	Lipid metabolism	Glycerolipid metabolism	4	264	0.0399579	0.245274	ko00561	arahy.Tifrunner.gnm1.ann1.38SNYI(DGK5);arahy.Tifrunner.gnm1.ann1.GG01I1(GPAT1);arahy.Tifrunner.gnm1.ann1.IA9U5E(GPAT4);arahy.Tifrunner.gnm1.ann1.V1ADX0(AGAL2)	K00901+K13508+K13508+K07407
Metabolism	Lipid metabolism	Sphingolipid metabolism	2	67	0.0423091	0.245274	ko00600	arahy.Tifrunner.gnm1.ann1.5IXZ6F(Os02g0639600);arahy.Tifrunner.gnm1.ann1.V1ADX0(AGAL2)	K04712+K07407
Metabolism	Metabolism of other amino acids	Glutathione metabolism	4	277	0.046278	0.245274	ko00480	arahy.Tifrunner.gnm1.ann1.0U8PS9(PARC);arahy.Tifrunner.gnm1.ann1.4UQ2XQ(GSTU8);arahy.Tifrunner.gnm1.ann1.DF20BV(HSP26-A);arahy.Tifrunner.gnm1.ann1.GNE51Z(HSP26-A)	K00799+K00799+K00799+K00799
Metabolism	Lipid metabolism	Glycerophospholipid metabolism	4	314	0.067147	0.297386	ko00564	arahy.Tifrunner.gnm1.ann1.38SNYI(DGK5);arahy.Tifrunner.gnm1.ann1.GG01I1(GPAT1);arahy.Tifrunner.gnm1.ann1.IA9U5E(GPAT4);arahy.Tifrunner.gnm1.ann1.XZ9AUI(pldZ)	K00901+K13508+K13508+K16860
Metabolism	Carbohydrate metabolism	Galactose metabolism	3	192	0.0673326	0.297386	ko00052	arahy.Tifrunner.gnm1.ann1.MHU4FI(At1g50460);arahy.Tifrunner.gnm1.ann1.TWA65T(GALM);arahy.Tifrunner.gnm1.ann1.V1ADX0(AGAL2)	K00844+K01785+K07407
Metabolism	Lipid metabolism	Cutin, suberine and wax biosynthesis	2	95	0.0783846	0.319568	ko00073	arahy.Tifrunner.gnm1.ann1.L8L2Y0(PHT1);arahy.Tifrunner.gnm1.ann1.NJ7QKI(FAR3)	K15400+K13356
Genetic Information Processing	Replication and repair	Base excision repair	2	112	0.103607	0.392227	ko03410	arahy.Tifrunner.gnm1.ann1.8F15T7(HMGB2);arahy.Tifrunner.gnm1.ann1.JM0DSQ(HMGB2)	K10802+K10802
Metabolism	Glycan biosynthesis and metabolism	Glycosphingolipid biosynthesis - globo and isoglobo series	1	30	0.136518	0.463021	ko00603	arahy.Tifrunner.gnm1.ann1.V1ADX0(AGAL2)	K07407
Metabolism	Carbohydrate metabolism	Glycolysis / Gluconeogenesis	4	410	0.13978	0.463021	ko00010	arahy.Tifrunner.gnm1.ann1.6UA35R(LTA3);arahy.Tifrunner.gnm1.ann1.MHU4FI(At1g50460);arahy.Tifrunner.gnm1.ann1.TWA65T(GALM);arahy.Tifrunner.gnm1.ann1.ZVB07A(--)	K00627+K00844+K01785+K01792
Metabolism	Metabolism of cofactors and vitamins	Biotin metabolism	1	40	0.177802	0.542604	ko00780	arahy.Tifrunner.gnm1.ann1.VLF0GV(At3g03980)	K00059
Metabolism	Carbohydrate metabolism	Citrate cycle (TCA cycle)	2	163	0.188748	0.542604	ko00020	arahy.Tifrunner.gnm1.ann1.6UA35R(LTA3);arahy.Tifrunner.gnm1.ann1.7SJ9JV(CSY3)	K00627+K01647
Environmental Information Processing	Signal transduction	Plant hormone signal transduction	6	800	0.194518	0.542604	ko04075	arahy.Tifrunner.gnm1.ann1.8QDS1I(AUX22);arahy.Tifrunner.gnm1.ann1.BLVJ4U(XTH23);arahy.Tifrunner.gnm1.ann1.KRC5M1(AUX22);arahy.Tifrunner.gnm1.ann1.RT05XZ(BZIP12);arahy.Tifrunner.gnm1.ann1.VDQ89P(XTH23);arahy.Tifrunner.gnm1.ann1.ZUK3ZD(CYCD3-3)	K14484+K14504+K14484+K14432+K14504+K14505
Metabolism	Lipid metabolism	Linoleic acid metabolism	1	55	0.236104	0.613393	ko00591	arahy.Tifrunner.gnm1.ann1.Y6Q89P(LOX2.1)	K00454

## Sheet: Table S4
Supplementary Table S4. GO enrichment analysis of 727 unique DEGs (logFC>2 and FDR < 0.05) in Zhongkaihua 1 (ZKH1) under waterlogging for 5 and 10 days
GO ID (level1)	GO Term (level1)	GO ID (level2)	GO Term (level2)	number_of_all (All)	Genes_of_all
GO:0008150	Biological Process	GO:0000003	reproduction	10	arahy.Tifrunner.gnm1.ann1.3FKV6Z(At4g27290),arahy.Tifrunner.gnm1.ann1.4CZ79I(MLH3),arahy.Tifrunner.gnm1.ann1.BKHX3W(MLH3),arahy.Tifrunner.gnm1.ann1.BV9JUH(At4g03230),arahy.Tifrunner.gnm1.ann1.E8ZNRS(SD11),arahy.Tifrunner.gnm1.ann1.ERVH3C(At5g24080),arahy.Tifrunner.gnm1.ann1.G4Z2H5(At5g24080),arahy.Tifrunner.gnm1.ann1.LHXL5N(MLH3),arahy.Tifrunner.gnm1.ann1.R526DL(SD18),arahy.Tifrunner.gnm1.ann1.S9…
GO:0008150	Biological Process	GO:0022414	reproductive process	10	arahy.Tifrunner.gnm1.ann1.3FKV6Z(At4g27290),arahy.Tifrunner.gnm1.ann1.4CZ79I(MLH3),arahy.Tifrunner.gnm1.ann1.BKHX3W(MLH3),arahy.Tifrunner.gnm1.ann1.BV9JUH(At4g03230),arahy.Tifrunner.gnm1.ann1.E8ZNRS(SD11),arahy.Tifrunner.gnm1.ann1.ERVH3C(At5g24080),arahy.Tifrunner.gnm1.ann1.G4Z2H5(At5g24080),arahy.Tifrunner.gnm1.ann1.LHXL5N(MLH3),arahy.Tifrunner.gnm1.ann1.R526DL(SD18),arahy.Tifrunner.gnm1.ann1.S9…
GO:0008150	Biological Process	GO:0051704	multi-organism process	8	arahy.Tifrunner.gnm1.ann1.3FKV6Z(At4g27290),arahy.Tifrunner.gnm1.ann1.BV9JUH(At4g03230),arahy.Tifrunner.gnm1.ann1.E8ZNRS(SD11),arahy.Tifrunner.gnm1.ann1.ERVH3C(At5g24080),arahy.Tifrunner.gnm1.ann1.G4Z2H5(At5g24080),arahy.Tifrunner.gnm1.ann1.R526DL(SD18),arahy.Tifrunner.gnm1.ann1.S9URI0(At5g24080),arahy.Tifrunner.gnm1.ann1.V872M0(HEL)
GO:0008150	Biological Process	GO:0032501	multicellular organismal process	7	arahy.Tifrunner.gnm1.ann1.3FKV6Z(At4g27290),arahy.Tifrunner.gnm1.ann1.BV9JUH(At4g03230),arahy.Tifrunner.gnm1.ann1.E8ZNRS(SD11),arahy.Tifrunner.gnm1.ann1.ERVH3C(At5g24080),arahy.Tifrunner.gnm1.ann1.G4Z2H5(At5g24080),arahy.Tifrunner.gnm1.ann1.R526DL(SD18),arahy.Tifrunner.gnm1.ann1.S9URI0(At5g24080)
GO:0008150	Biological Process	GO:0048519	negative regulation of biological process	5	arahy.Tifrunner.gnm1.ann1.3CRQ59(SBT1.7),arahy.Tifrunner.gnm1.ann1.8NQ2PZ(SBT1.7),arahy.Tifrunner.gnm1.ann1.DEJ7H2(KRP7),arahy.Tifrunner.gnm1.ann1.FJ0G75(SBT2.6),arahy.Tifrunner.gnm1.ann1.W8JU8M(KRP7)
GO:0008150	Biological Process	GO:0044699	single-organism process	162	MSTRG.10118(CYP71D55),MSTRG.3939(GRXS9),arahy.Tifrunner.gnm1.ann1.02QUD8(N),arahy.Tifrunner.gnm1.ann1.068WZH(ISPG),arahy.Tifrunner.gnm1.ann1.0ME6H4(LAC22),arahy.Tifrunner.gnm1.ann1.0N24AQ(CKX6),arahy.Tifrunner.gnm1.ann1.0W708Z(psbB),arahy.Tifrunner.gnm1.ann1.1DJ7XZ(DTX46),arahy.Tifrunner.gnm1.ann1.1HI77Q(At1g06620),arahy.Tifrunner.gnm1.ann1.1I9D5I(DDB_G0283291),arahy.Tifrunner.gnm1.ann1.1R706V(FA…
GO:0008150	Biological Process	GO:0050896	response to stimulus	43	arahy.Tifrunner.gnm1.ann1.00IH7J(RGA2),arahy.Tifrunner.gnm1.ann1.02ERGG(MLP423),arahy.Tifrunner.gnm1.ann1.02QUD8(N),arahy.Tifrunner.gnm1.ann1.173LZF(HSP83A),arahy.Tifrunner.gnm1.ann1.1DJ7XZ(DTX46),arahy.Tifrunner.gnm1.ann1.2YL60G(PLC6),arahy.Tifrunner.gnm1.ann1.4CZ79I(MLH3),arahy.Tifrunner.gnm1.ann1.4DJY3R(ASR1),arahy.Tifrunner.gnm1.ann1.4F7Y97(RABA1F),arahy.Tifrunner.gnm1.ann1.58NLN8(MLP146),ara…
GO:0008150	Biological Process	GO:0051179	localization	53	MSTRG.28121(SIP1-1),MSTRG.5093(SIP1-2),arahy.Tifrunner.gnm1.ann1.0PC56D(VPS18),arahy.Tifrunner.gnm1.ann1.1DJ7XZ(DTX46),arahy.Tifrunner.gnm1.ann1.3W912Y(SULTR3,1),arahy.Tifrunner.gnm1.ann1.487MWI(atpB),arahy.Tifrunner.gnm1.ann1.4A91W2(HIPP33),arahy.Tifrunner.gnm1.ann1.4F7Y97(RABA1F),arahy.Tifrunner.gnm1.ann1.4U3X1G(--),arahy.Tifrunner.gnm1.ann1.57SLK8(ATX5),arahy.Tifrunner.gnm1.ann1.5QUI8A(SLC37A2…
GO:0008150	Biological Process	GO:0065007	biological regulation	24	MSTRG.15133(CIPK10),MSTRG.3939(GRXS9),arahy.Tifrunner.gnm1.ann1.02QUD8(N),arahy.Tifrunner.gnm1.ann1.0N24AQ(CKX6),arahy.Tifrunner.gnm1.ann1.2YL60G(PLC6),arahy.Tifrunner.gnm1.ann1.3CRQ59(SBT1.7),arahy.Tifrunner.gnm1.ann1.46YZYG(CKX6),arahy.Tifrunner.gnm1.ann1.4F7Y97(RABA1F),arahy.Tifrunner.gnm1.ann1.8NQ2PZ(SBT1.7),arahy.Tifrunner.gnm1.ann1.94R5ZM(--),arahy.Tifrunner.gnm1.ann1.A4VS3L(At1g60420),arah…
GO:0008150	Biological Process	GO:0008152	metabolic process	223	MSTRG.10118(CYP71D55),MSTRG.15133(CIPK10),MSTRG.16779(RAP2-1),MSTRG.18037(At1g54290),MSTRG.3939(GRXS9),MSTRG.42343(At1g54290),arahy.Tifrunner.gnm1.ann1.068WZH(ISPG),arahy.Tifrunner.gnm1.ann1.0811LV(LECRK91),arahy.Tifrunner.gnm1.ann1.0D471F(TIF),arahy.Tifrunner.gnm1.ann1.0ME6H4(LAC22),arahy.Tifrunner.gnm1.ann1.0N24AQ(CKX6),arahy.Tifrunner.gnm1.ann1.0W708Z(psbB),arahy.Tifrunner.gnm1.ann1.122VE1(LRK…
GO:0008150	Biological Process	GO:0071840	cellular component organization or biogenesis	15	MSTRG.6675(SlH4),arahy.Tifrunner.gnm1.ann1.4CZ79I(MLH3),arahy.Tifrunner.gnm1.ann1.6C73LL(NSD3),arahy.Tifrunner.gnm1.ann1.6F5CM0(EXPA3),arahy.Tifrunner.gnm1.ann1.6RPN1M(TUBB1),arahy.Tifrunner.gnm1.ann1.BKHX3W(MLH3),arahy.Tifrunner.gnm1.ann1.BX0HUJ(RH3),arahy.Tifrunner.gnm1.ann1.C0ENLW(EXPA1),arahy.Tifrunner.gnm1.ann1.IFFV7U(PME44),arahy.Tifrunner.gnm1.ann1.IFK0V2(SlH4),arahy.Tifrunner.gnm1.ann1.LH…
GO:0008150	Biological Process	GO:0050789	regulation of biological process	19	MSTRG.15133(CIPK10),arahy.Tifrunner.gnm1.ann1.02QUD8(N),arahy.Tifrunner.gnm1.ann1.2YL60G(PLC6),arahy.Tifrunner.gnm1.ann1.3CRQ59(SBT1.7),arahy.Tifrunner.gnm1.ann1.4F7Y97(RABA1F),arahy.Tifrunner.gnm1.ann1.8NQ2PZ(SBT1.7),arahy.Tifrunner.gnm1.ann1.94R5ZM(--),arahy.Tifrunner.gnm1.ann1.A4VS3L(At1g60420),arahy.Tifrunner.gnm1.ann1.B0L4KQ(RABA1F),arahy.Tifrunner.gnm1.ann1.DEJ7H2(KRP7),arahy.Tifrunner.gnm1…
GO:0008150	Biological Process	GO:0023052	signaling	10	arahy.Tifrunner.gnm1.ann1.02QUD8(N),arahy.Tifrunner.gnm1.ann1.2YL60G(PLC6),arahy.Tifrunner.gnm1.ann1.4F7Y97(RABA1F),arahy.Tifrunner.gnm1.ann1.94R5ZM(--),arahy.Tifrunner.gnm1.ann1.B0L4KQ(RABA1F),arahy.Tifrunner.gnm1.ann1.G7FBFZ(RABA6A),arahy.Tifrunner.gnm1.ann1.NJ1UU6(RLM1B),arahy.Tifrunner.gnm1.ann1.SM1KCJ(ADR2),arahy.Tifrunner.gnm1.ann1.VF2B86(N),arahy.Tifrunner.gnm1.ann1.XG11M2(--)
GO:0008150	Biological Process	GO:0009987	cellular process	153	MSTRG.15133(CIPK10),MSTRG.16779(RAP2-1),MSTRG.18037(At1g54290),MSTRG.3939(GRXS9),MSTRG.42343(At1g54290),MSTRG.6675(SlH4),arahy.Tifrunner.gnm1.ann1.02QUD8(N),arahy.Tifrunner.gnm1.ann1.068WZH(ISPG),arahy.Tifrunner.gnm1.ann1.0811LV(LECRK91),arahy.Tifrunner.gnm1.ann1.0D471F(TIF),arahy.Tifrunner.gnm1.ann1.0N24AQ(CKX6),arahy.Tifrunner.gnm1.ann1.0W708Z(psbB),arahy.Tifrunner.gnm1.ann1.122VE1(LRK10),arahy…
GO:0003674	Molecular Function	GO:0003824	catalytic activity	221	MSTRG.10118(CYP71D55),MSTRG.15133(CIPK10),MSTRG.3939(GRXS9),MSTRG.43471(GSDA),arahy.Tifrunner.gnm1.ann1.068WZH(ISPG),arahy.Tifrunner.gnm1.ann1.0811LV(LECRK91),arahy.Tifrunner.gnm1.ann1.0ME6H4(LAC22),arahy.Tifrunner.gnm1.ann1.0N24AQ(CKX6),arahy.Tifrunner.gnm1.ann1.122VE1(LRK10),arahy.Tifrunner.gnm1.ann1.15MU7G(UKL4),arahy.Tifrunner.gnm1.ann1.1B2G8C(NUDT2),arahy.Tifrunner.gnm1.ann1.1B4KK2(CHS),arah…
GO:0003674	Molecular Function	GO:0001071	nucleic acid binding transcription factor activity	23	arahy.Tifrunner.gnm1.ann1.0UF999(ERF110),arahy.Tifrunner.gnm1.ann1.1EXE5V(BZIP9),arahy.Tifrunner.gnm1.ann1.207GSN(DPBF3),arahy.Tifrunner.gnm1.ann1.2AHI7R(ERF110),arahy.Tifrunner.gnm1.ann1.2Y0GDL(ERF110),arahy.Tifrunner.gnm1.ann1.3Z25D4(FBP24),arahy.Tifrunner.gnm1.ann1.40TXUY(FBP24),arahy.Tifrunner.gnm1.ann1.4AG551(ERF12),arahy.Tifrunner.gnm1.ann1.4YP4NP(WRKY57),arahy.Tifrunner.gnm1.ann1.6EBR5V(AT…
GO:0003674	Molecular Function	GO:0098772	molecular function regulator	9	arahy.Tifrunner.gnm1.ann1.4H9MWH(KTI2),arahy.Tifrunner.gnm1.ann1.A9Z54Y(--),arahy.Tifrunner.gnm1.ann1.DEJ7H2(KRP7),arahy.Tifrunner.gnm1.ann1.IFFV7U(PME44),arahy.Tifrunner.gnm1.ann1.JWD65V(ROPGEF14),arahy.Tifrunner.gnm1.ann1.K2SWWG(KTI2),arahy.Tifrunner.gnm1.ann1.N95DZF(PECS-2.1),arahy.Tifrunner.gnm1.ann1.NKRP5F(--),arahy.Tifrunner.gnm1.ann1.W8JU8M(KRP7)
GO:0003674	Molecular Function	GO:0005215	transporter activity	24	arahy.Tifrunner.gnm1.ann1.1DJ7XZ(DTX46),arahy.Tifrunner.gnm1.ann1.3W912Y(SULTR3,1),arahy.Tifrunner.gnm1.ann1.57SLK8(ATX5),arahy.Tifrunner.gnm1.ann1.5QUI8A(SLC37A2),arahy.Tifrunner.gnm1.ann1.6IQ3WR(CHX15),arahy.Tifrunner.gnm1.ann1.8A5B5C(CNGC1),arahy.Tifrunner.gnm1.ann1.BCQZ8L(NPF4.6),arahy.Tifrunner.gnm1.ann1.D0WQQS(TIP1-3),arahy.Tifrunner.gnm1.ann1.DG4CQN(SLC37A2),arahy.Tifrunner.gnm1.ann1.DS72B…
GO:0003674	Molecular Function	GO:0045735	nutrient reservoir activity	1	arahy.Tifrunner.gnm1.ann1.XB2EEE(At2g18540)
GO:0003674	Molecular Function	GO:0000988	transcription factor activity, protein binding	1	arahy.Tifrunner.gnm1.ann1.K4JHXX(BT1)
GO:0003674	Molecular Function	GO:0009055	electron carrier activity	3	arahy.Tifrunner.gnm1.ann1.94R5ZM(--),arahy.Tifrunner.gnm1.ann1.XG11M2(--),arahy.Tifrunner.gnm1.ann1.Z0BJS7(petA)
GO:0003674	Molecular Function	GO:0016209	antioxidant activity	2	arahy.Tifrunner.gnm1.ann1.UYGK8G(PER9),arahy.Tifrunner.gnm1.ann1.VTU1BI(RBOHE)
GO:0003674	Molecular Function	GO:0005488	binding	279	MSTRG.10118(CYP71D55),MSTRG.15133(CIPK10),MSTRG.30261(--),MSTRG.43471(GSDA),MSTRG.6675(SlH4),arahy.Tifrunner.gnm1.ann1.00IH7J(RGA2),arahy.Tifrunner.gnm1.ann1.02IZMF(PIL15),arahy.Tifrunner.gnm1.ann1.02QUD8(N),arahy.Tifrunner.gnm1.ann1.068WZH(ISPG),arahy.Tifrunner.gnm1.ann1.0811LV(LECRK91),arahy.Tifrunner.gnm1.ann1.0D471F(TIF),arahy.Tifrunner.gnm1.ann1.0ME6H4(LAC22),arahy.Tifrunner.gnm1.ann1.0N24AQ…
GO:0003674	Molecular Function	GO:0005198	structural molecule activity	4	arahy.Tifrunner.gnm1.ann1.4U3X1G(--),arahy.Tifrunner.gnm1.ann1.6B1C4L(rps14),arahy.Tifrunner.gnm1.ann1.6RPN1M(TUBB1),arahy.Tifrunner.gnm1.ann1.U5NVVR(PVA22)
GO:0005575	Cellular Component	GO:0016020	membrane	71	MSTRG.28121(SIP1-1),MSTRG.5093(SIP1-2),MSTRG.6675(SlH4),arahy.Tifrunner.gnm1.ann1.0W708Z(psbB),arahy.Tifrunner.gnm1.ann1.1C3JIX(ABCG26),arahy.Tifrunner.gnm1.ann1.1DJ7XZ(DTX46),arahy.Tifrunner.gnm1.ann1.1HLM41(At2g36630),arahy.Tifrunner.gnm1.ann1.2B8833(At1g80290),arahy.Tifrunner.gnm1.ann1.2WJ0QA(SPPL2),arahy.Tifrunner.gnm1.ann1.3W912Y(SULTR3,1),arahy.Tifrunner.gnm1.ann1.4F7Y97(RABA1F),arahy.Tifru…
GO:0005575	Cellular Component	GO:0044425	membrane part	42	MSTRG.28121(SIP1-1),MSTRG.5093(SIP1-2),arahy.Tifrunner.gnm1.ann1.0W708Z(psbB),arahy.Tifrunner.gnm1.ann1.1HLM41(At2g36630),arahy.Tifrunner.gnm1.ann1.2B8833(At1g80290),arahy.Tifrunner.gnm1.ann1.2WJ0QA(SPPL2),arahy.Tifrunner.gnm1.ann1.3W912Y(SULTR3,1),arahy.Tifrunner.gnm1.ann1.4U3X1G(--),arahy.Tifrunner.gnm1.ann1.55BQ3X(psbB),arahy.Tifrunner.gnm1.ann1.57SLK8(ATX5),arahy.Tifrunner.gnm1.ann1.5QUI8A(SL…
GO:0005575	Cellular Component	GO:0030054	cell junction	1	MSTRG.6675(SlH4)
GO:0005575	Cellular Component	GO:0005576	extracellular region	5	arahy.Tifrunner.gnm1.ann1.6F5CM0(EXPA3),arahy.Tifrunner.gnm1.ann1.A9Z54Y(--),arahy.Tifrunner.gnm1.ann1.C0ENLW(EXPA1),arahy.Tifrunner.gnm1.ann1.F1MTJK(PSK5),arahy.Tifrunner.gnm1.ann1.T88YYN(--)
GO:0005575	Cellular Component	GO:0099512	supramolecular fiber	1	arahy.Tifrunner.gnm1.ann1.6RPN1M(TUBB1)
GO:0005575	Cellular Component	GO:0044422	organelle part	15	MSTRG.6675(SlH4),arahy.Tifrunner.gnm1.ann1.2B8833(At1g80290),arahy.Tifrunner.gnm1.ann1.4CZ79I(MLH3),arahy.Tifrunner.gnm1.ann1.4U3X1G(--),arahy.Tifrunner.gnm1.ann1.6RPN1M(TUBB1),arahy.Tifrunner.gnm1.ann1.BD3621(KIN14I),arahy.Tifrunner.gnm1.ann1.BKHX3W(MLH3),arahy.Tifrunner.gnm1.ann1.BX0HUJ(RH3),arahy.Tifrunner.gnm1.ann1.CITF9E(KIN5D),arahy.Tifrunner.gnm1.ann1.IFK0V2(SlH4),arahy.Tifrunner.gnm1.ann1…
GO:0005575	Cellular Component	GO:0043226	organelle	38	MSTRG.6675(SlH4),arahy.Tifrunner.gnm1.ann1.2B8833(At1g80290),arahy.Tifrunner.gnm1.ann1.32M24S(AUX22E),arahy.Tifrunner.gnm1.ann1.3Z25D4(FBP24),arahy.Tifrunner.gnm1.ann1.40TXUY(FBP24),arahy.Tifrunner.gnm1.ann1.4CZ79I(MLH3),arahy.Tifrunner.gnm1.ann1.4U3X1G(--),arahy.Tifrunner.gnm1.ann1.6B1C4L(rps14),arahy.Tifrunner.gnm1.ann1.6C73LL(NSD3),arahy.Tifrunner.gnm1.ann1.6EBR5V(ATHB-12),arahy.Tifrunner.gnm1…
GO:0005575	Cellular Component	GO:0005623	cell	60	MSTRG.6675(SlH4),arahy.Tifrunner.gnm1.ann1.0W708Z(psbB),arahy.Tifrunner.gnm1.ann1.2B8833(At1g80290),arahy.Tifrunner.gnm1.ann1.32M24S(AUX22E),arahy.Tifrunner.gnm1.ann1.3Z25D4(FBP24),arahy.Tifrunner.gnm1.ann1.40TXUY(FBP24),arahy.Tifrunner.gnm1.ann1.4CZ79I(MLH3),arahy.Tifrunner.gnm1.ann1.4F7Y97(RABA1F),arahy.Tifrunner.gnm1.ann1.4U3X1G(--),arahy.Tifrunner.gnm1.ann1.55BQ3X(psbB),arahy.Tifrunner.gnm1.a…
GO:0005575	Cellular Component	GO:0044464	cell part	60	MSTRG.6675(SlH4),arahy.Tifrunner.gnm1.ann1.0W708Z(psbB),arahy.Tifrunner.gnm1.ann1.2B8833(At1g80290),arahy.Tifrunner.gnm1.ann1.32M24S(AUX22E),arahy.Tifrunner.gnm1.ann1.3Z25D4(FBP24),arahy.Tifrunner.gnm1.ann1.40TXUY(FBP24),arahy.Tifrunner.gnm1.ann1.4CZ79I(MLH3),arahy.Tifrunner.gnm1.ann1.4F7Y97(RABA1F),arahy.Tifrunner.gnm1.ann1.4U3X1G(--),arahy.Tifrunner.gnm1.ann1.55BQ3X(psbB),arahy.Tifrunner.gnm1.a…
GO:0005575	Cellular Component	GO:0032991	macromolecular complex	20	arahy.Tifrunner.gnm1.ann1.0W708Z(psbB),arahy.Tifrunner.gnm1.ann1.4CZ79I(MLH3),arahy.Tifrunner.gnm1.ann1.4U3X1G(--),arahy.Tifrunner.gnm1.ann1.55BQ3X(psbB),arahy.Tifrunner.gnm1.ann1.6B1C4L(rps14),arahy.Tifrunner.gnm1.ann1.6RPN1M(TUBB1),arahy.Tifrunner.gnm1.ann1.9MX0BI(--),arahy.Tifrunner.gnm1.ann1.BD3621(KIN14I),arahy.Tifrunner.gnm1.ann1.BKHX3W(MLH3),arahy.Tifrunner.gnm1.ann1.BX0HUJ(RH3),arahy.Tifr…

## Sheet: Table S5
Supplementary Table S5. KEGG enrichment analysis of 727 unique DEGs (logFC>2 and FDR < 0.05) in Zhongkaihua 1 (ZKH1) under waterlogging for 5 and 10 days
KEGG_A_class	KEGG_B_class	Pathway	all (158)	All (15176)	Pvalue	Qvalue	Pathway ID	Genes	K_IDs
Metabolism	Biosynthesis of other secondary metabolites	Flavonoid biosynthesis	15	157	8.73116e-11	7.77073e-09	ko00941	arahy.Tifrunner.gnm1.ann1.1B4KK2(CHS);arahy.Tifrunner.gnm1.ann1.2T7FQZ(CHS);arahy.Tifrunner.gnm1.ann1.3WH5A3(CHS);arahy.Tifrunner.gnm1.ann1.3Z4TCL(CHS);arahy.Tifrunner.gnm1.ann1.5YH4B6(CHS);arahy.Tifrunner.gnm1.ann1.A0U9FM(CHS);arahy.Tifrunner.gnm1.ann1.BCQ67I(CHS);arahy.Tifrunner.gnm1.ann1.F4M9UE(CHS);arahy.Tifrunner.gnm1.ann1.F4TQ07(ACT);arahy.Tifrunner.gnm1.ann1.I7VPJ4(ACT);arahy.Tifrunner.gnm…	K00660+K00660+K00660+K00660+K00660+K00660+K00660+K00660+K13065+K13065+K00660+K00660+K00660+K00660+K00660
Organismal Systems	Environmental adaptation	Circadian rhythm - plant	15	183	7.62903e-10	3.39492e-08	ko04712	arahy.Tifrunner.gnm1.ann1.02IZMF(PIL15);arahy.Tifrunner.gnm1.ann1.1B4KK2(CHS);arahy.Tifrunner.gnm1.ann1.2T7FQZ(CHS);arahy.Tifrunner.gnm1.ann1.3WH5A3(CHS);arahy.Tifrunner.gnm1.ann1.3Z4TCL(CHS);arahy.Tifrunner.gnm1.ann1.5YH4B6(CHS);arahy.Tifrunner.gnm1.ann1.A0U9FM(CHS);arahy.Tifrunner.gnm1.ann1.BCQ67I(CHS);arahy.Tifrunner.gnm1.ann1.F4M9UE(CHS);arahy.Tifrunner.gnm1.ann1.KVQE6R(CHS);arahy.Tifrunner.g…	K12126+K00660+K00660+K00660+K00660+K00660+K00660+K00660+K00660+K00660+K00660+K00660+K00660+K00660+K12130
Metabolism	Global and overview maps	Biosynthesis of secondary metabolites	66	3515	1.38697e-07	3.34228e-06	ko01110	arahy.Tifrunner.gnm1.ann1.068WZH(ISPG);arahy.Tifrunner.gnm1.ann1.0A57X0(SGR);arahy.Tifrunner.gnm1.ann1.0MK326(SGR);arahy.Tifrunner.gnm1.ann1.1B4KK2(CHS);arahy.Tifrunner.gnm1.ann1.1WY37S(CYP93C2);arahy.Tifrunner.gnm1.ann1.1YXT4F(OMR1);arahy.Tifrunner.gnm1.ann1.2QK23Q(AAT-1);arahy.Tifrunner.gnm1.ann1.2T7FQZ(CHS);arahy.Tifrunner.gnm1.ann1.32P3WE(OMR1);arahy.Tifrunner.gnm1.ann1.3AD2DT(SGR);arahy.Tifr…	K03526+K22013+K22013+K00660+K13257+K01754+K14454+K00660+K01754+K22013+K00660+K00660+K00121+K01738+K00981+K00660+K01733+K00083+K00030+K00660+K01114+K00660+K01662+K07513+K01626+K00660+K10525+K13065+K10525+K10525+K00815+K00454+K13065+K10251+K00454+K00511+K00660+K15227+K09587+K15728+K00640+K00083+K00660+K13034+K01188+K01626+K00454+K09833+K00454+K00660+K13832+K01662+K10251+K00703+K00430+K10525+K00454+…
Metabolism	Lipid metabolism	alpha-Linolenic acid metabolism	11	134	1.50215e-07	3.34228e-06	ko00592	arahy.Tifrunner.gnm1.ann1.EE1039(PED1);arahy.Tifrunner.gnm1.ann1.F4N1WH(AOC);arahy.Tifrunner.gnm1.ann1.FBA9Q8(AOC);arahy.Tifrunner.gnm1.ann1.H5H05M(AOC);arahy.Tifrunner.gnm1.ann1.I5VDER(LOX3);arahy.Tifrunner.gnm1.ann1.J2XU5N(LOX3.1);arahy.Tifrunner.gnm1.ann1.S68QGU(LOX3.1);arahy.Tifrunner.gnm1.ann1.TRRP7J(LOX3.1);arahy.Tifrunner.gnm1.ann1.V2FEV8(AOC);arahy.Tifrunner.gnm1.ann1.V7BKRZ(LOX3);arahy.T…	K07513+K10525+K10525+K10525+K00454+K00454+K00454+K00454+K10525+K00454+K00454
Metabolism	Global and overview maps	Metabolic pathways	96	6523	4.69691e-06	8.3605e-05	ko01100	arahy.Tifrunner.gnm1.ann1.068WZH(ISPG);arahy.Tifrunner.gnm1.ann1.0W708Z(psbB);arahy.Tifrunner.gnm1.ann1.15MU7G(UKL4);arahy.Tifrunner.gnm1.ann1.1B4KK2(CHS);arahy.Tifrunner.gnm1.ann1.1YXT4F(OMR1);arahy.Tifrunner.gnm1.ann1.2IUT9R(TAR2);arahy.Tifrunner.gnm1.ann1.2QK23Q(AAT-1);arahy.Tifrunner.gnm1.ann1.2T7FQZ(CHS);arahy.Tifrunner.gnm1.ann1.2YL60G(PLC6);arahy.Tifrunner.gnm1.ann1.32P3WE(OMR1);arahy.Tifr…	K03526+K02704+K00876+K00660+K01754+K16903+K14454+K00660+K05857+K01754+K01897+K00660+K00660+K00121+K02112+K01738+K00981+K02704+K00423+K00660+K01082+K01733+K00847+K00847+K01800+K00083+K14175+K00030+K00660+K07425+K01114+K00660+K01082+K01662+K07513+K01626+K00660+K10525+K13065+K10525+K14175+K01897+K10525+K00815+K00454+K13065+K10251+K14175+K01051+K01179+K00454+K02111+K00511+K10712+K10712+K00660+K01251+…
Metabolism	Lipid metabolism	Linoleic acid metabolism	6	55	2.20276e-05	0.000326743	ko00591	arahy.Tifrunner.gnm1.ann1.I5VDER(LOX3);arahy.Tifrunner.gnm1.ann1.J2XU5N(LOX3.1);arahy.Tifrunner.gnm1.ann1.S68QGU(LOX3.1);arahy.Tifrunner.gnm1.ann1.TRRP7J(LOX3.1);arahy.Tifrunner.gnm1.ann1.V7BKRZ(LOX3);arahy.Tifrunner.gnm1.ann1.VY5ZYI(LOX2.1)	K00454+K00454+K00454+K00454+K00454+K00454
Metabolism	Energy metabolism	Sulfur metabolism	5	90	0.00247772	0.0315025	ko00920	arahy.Tifrunner.gnm1.ann1.52MV3Q(CYSD1);arahy.Tifrunner.gnm1.ann1.6IT3ID(AHL);arahy.Tifrunner.gnm1.ann1.BK4CWA(AHL);arahy.Tifrunner.gnm1.ann1.NA7XEQ(SAT4);arahy.Tifrunner.gnm1.ann1.QHJA26(CAS1)	K01738+K01082+K01082+K00640+K13034
Metabolism	Amino acid metabolism	Phenylalanine, tyrosine and tryptophan biosynthesis	6	168	0.00830148	0.092354	ko00400	arahy.Tifrunner.gnm1.ann1.2QK23Q(AAT-1);arahy.Tifrunner.gnm1.ann1.EI09ZL(DHAPS-1);arahy.Tifrunner.gnm1.ann1.HZ04KR(At5g53970);arahy.Tifrunner.gnm1.ann1.LX7WDF(TYRAAT1);arahy.Tifrunner.gnm1.ann1.S4MIP0(DHAPS-1);arahy.Tifrunner.gnm1.ann1.U2ZU7L(EMB3004)	K14454+K01626+K00815+K15227+K01626+K13832
Metabolism	Lipid metabolism	Biosynthesis of unsaturated fatty acids	4	80	0.00969639	0.0958865	ko01040	arahy.Tifrunner.gnm1.ann1.8TPQ4A(FAD2-2);arahy.Tifrunner.gnm1.ann1.EE1039(PED1);arahy.Tifrunner.gnm1.ann1.IBLD5M(KCR1);arahy.Tifrunner.gnm1.ann1.US4YA2(KCR1)	K10256+K07513+K10251+K10251
Metabolism	Global and overview maps	Biosynthesis of amino acids	14	681	0.0117227	0.104332	ko01230	arahy.Tifrunner.gnm1.ann1.1YXT4F(OMR1);arahy.Tifrunner.gnm1.ann1.2QK23Q(AAT-1);arahy.Tifrunner.gnm1.ann1.32P3WE(OMR1);arahy.Tifrunner.gnm1.ann1.52MV3Q(CYSD1);arahy.Tifrunner.gnm1.ann1.6PF3XA(TS1);arahy.Tifrunner.gnm1.ann1.96WKUG(IDH5);arahy.Tifrunner.gnm1.ann1.EI09ZL(DHAPS-1);arahy.Tifrunner.gnm1.ann1.HZ04KR(At5g53970);arahy.Tifrunner.gnm1.ann1.LX7WDF(TYRAAT1);arahy.Tifrunner.gnm1.ann1.NA7XEQ(SAT…	K01754+K14454+K01754+K01738+K01733+K00030+K01626+K00815+K15227+K00640+K13034+K01626+K13832+K00264
Metabolism	Amino acid metabolism	Cysteine and methionine metabolism	7	271	0.0234382	0.187905	ko00270	arahy.Tifrunner.gnm1.ann1.2QK23Q(AAT-1);arahy.Tifrunner.gnm1.ann1.52MV3Q(CYSD1);arahy.Tifrunner.gnm1.ann1.HZ04KR(At5g53970);arahy.Tifrunner.gnm1.ann1.L1AD9S(SAHH);arahy.Tifrunner.gnm1.ann1.NA7XEQ(SAT4);arahy.Tifrunner.gnm1.ann1.QHJA26(CAS1);arahy.Tifrunner.gnm1.ann1.V9A8GQ(MGL)	K14454+K01738+K00815+K01251+K00640+K13034+K01761
Metabolism	Global and overview maps	Fatty acid metabolism	6	216	0.0256031	0.187905	ko01212	arahy.Tifrunner.gnm1.ann1.3WFA2L(LACS1);arahy.Tifrunner.gnm1.ann1.8TPQ4A(FAD2-2);arahy.Tifrunner.gnm1.ann1.EE1039(PED1);arahy.Tifrunner.gnm1.ann1.H4N6W2(LACS2);arahy.Tifrunner.gnm1.ann1.IBLD5M(KCR1);arahy.Tifrunner.gnm1.ann1.US4YA2(KCR1)	K01897+K10256+K07513+K01897+K10251+K10251
Metabolism	Energy metabolism	Photosynthesis	6	222	0.0287624	0.187905	ko00195	arahy.Tifrunner.gnm1.ann1.0W708Z(psbB);arahy.Tifrunner.gnm1.ann1.487MWI(atpB);arahy.Tifrunner.gnm1.ann1.55BQ3X(psbB);arahy.Tifrunner.gnm1.ann1.J73SET(atpA);arahy.Tifrunner.gnm1.ann1.RVN5Z1(psbW);arahy.Tifrunner.gnm1.ann1.Z0BJS7(petA)	K02704+K02112+K02704+K02111+K02721+K02634
Metabolism	Metabolism of terpenoids and polyketides	Sesquiterpenoid and triterpenoid biosynthesis	4	112	0.0295581	0.187905	ko00909	arahy.Tifrunner.gnm1.ann1.95ZZMZ(TPS4);arahy.Tifrunner.gnm1.ann1.FXE6GW(TPS4);arahy.Tifrunner.gnm1.ann1.IF1UXG(TPS4);arahy.Tifrunner.gnm1.ann1.J84JDI(SQE3)	K14175+K14175+K14175+K00511
Metabolism	Metabolism of terpenoids and polyketides	Brassinosteroid biosynthesis	2	28	0.034112	0.202398	ko00905	arahy.Tifrunner.gnm1.ann1.MA1Z2D(CYP90B1);arahy.Tifrunner.gnm1.ann1.ZIVF7P(CYP90B1)	K09587+K09587
Metabolism	Metabolism of cofactors and vitamins	Vitamin B6 metabolism	2	30	0.0387314	0.215444	ko00750	arahy.Tifrunner.gnm1.ann1.54A98K(PDX13);arahy.Tifrunner.gnm1.ann1.6PF3XA(TS1)	K06215+K01733
Metabolism	Lipid metabolism	Fatty acid degradation	5	189	0.0477543	0.250008	ko00071	arahy.Tifrunner.gnm1.ann1.3WFA2L(LACS1);arahy.Tifrunner.gnm1.ann1.42DQ0K(ARG7);arahy.Tifrunner.gnm1.ann1.AM9K54(CYP72A67);arahy.Tifrunner.gnm1.ann1.EE1039(PED1);arahy.Tifrunner.gnm1.ann1.H4N6W2(LACS2)	K01897+K00121+K07425+K07513+K01897
Environmental Information Processing	Membrane transport	ABC transporters	4	141	0.0598443	0.295897	ko02010	arahy.Tifrunner.gnm1.ann1.7HPJ5W(ABCC14);arahy.Tifrunner.gnm1.ann1.FA8BAD(ABCC10);arahy.Tifrunner.gnm1.ann1.TS3HWZ(ABCC4);arahy.Tifrunner.gnm1.ann1.U05H3U(ABCC14)	K05666+K05666+K05666+K05666
Metabolism	Energy metabolism	Nitrogen metabolism	3	90	0.06758	0.316559	ko00910	arahy.Tifrunner.gnm1.ann1.HR4B5C(fmdA);arahy.Tifrunner.gnm1.ann1.X04733(NEC3);arahy.Tifrunner.gnm1.ann1.Z6RGWR(GLT1)	K01455+K01674+K00264
Metabolism	Metabolism of other amino acids	Taurine and hypotaurine metabolism	2	44	0.0767115	0.341366	ko00430	arahy.Tifrunner.gnm1.ann1.JDLK3J(PCO2);arahy.Tifrunner.gnm1.ann1.K2R76V(PCO2)	K10712+K10712

## Sheet: Table S6
Supplementary Table S6. GO enrichment analysis of 570 unique DEGs (logFC>2 and FDR < 0.05) in Huayu 39 (HY 39) under waterlogging for 5 and 10 days
GO ID (level1)	GO Term (level1)	GO ID (level2)	GO Term (level2)	number_of_all (All)	Genes_of_all
GO:0008150	Biological Process	GO:0051704	multi-organism process	6	MSTRG.7506(PUB17),arahy.Tifrunner.gnm1.ann1.AK2RAC(At4g27290),arahy.Tifrunner.gnm1.ann1.GZ11AJ(EXPB3),arahy.Tifrunner.gnm1.ann1.IEQ39H(At4g27290),arahy.Tifrunner.gnm1.ann1.X34WJS(At4g27290),arahy.Tifrunner.gnm1.ann1.XPG0M7(At4g27290)
GO:0008150	Biological Process	GO:0002376	immune system process	1	MSTRG.7506(PUB17)
GO:0008150	Biological Process	GO:0000003	reproduction	5	arahy.Tifrunner.gnm1.ann1.AK2RAC(At4g27290),arahy.Tifrunner.gnm1.ann1.GZ11AJ(EXPB3),arahy.Tifrunner.gnm1.ann1.IEQ39H(At4g27290),arahy.Tifrunner.gnm1.ann1.X34WJS(At4g27290),arahy.Tifrunner.gnm1.ann1.XPG0M7(At4g27290)
GO:0008150	Biological Process	GO:0022414	reproductive process	5	arahy.Tifrunner.gnm1.ann1.AK2RAC(At4g27290),arahy.Tifrunner.gnm1.ann1.GZ11AJ(EXPB3),arahy.Tifrunner.gnm1.ann1.IEQ39H(At4g27290),arahy.Tifrunner.gnm1.ann1.X34WJS(At4g27290),arahy.Tifrunner.gnm1.ann1.XPG0M7(At4g27290)
GO:0008150	Biological Process	GO:0032501	multicellular organismal process	5	arahy.Tifrunner.gnm1.ann1.95S5ZX(GMPM1),arahy.Tifrunner.gnm1.ann1.AK2RAC(At4g27290),arahy.Tifrunner.gnm1.ann1.IEQ39H(At4g27290),arahy.Tifrunner.gnm1.ann1.X34WJS(At4g27290),arahy.Tifrunner.gnm1.ann1.XPG0M7(At4g27290)
GO:0008150	Biological Process	GO:0051179	localization	39	arahy.Tifrunner.gnm1.ann1.0J4HUG(HIPP35),arahy.Tifrunner.gnm1.ann1.3S3RK6(DTX35),arahy.Tifrunner.gnm1.ann1.5B8V9J(HIPP24),arahy.Tifrunner.gnm1.ann1.5L02ZS(PIP2-7),arahy.Tifrunner.gnm1.ann1.7NDL57(DTX54),arahy.Tifrunner.gnm1.ann1.9GLC3X(TPK5),arahy.Tifrunner.gnm1.ann1.9NSW68(RABE1C),arahy.Tifrunner.gnm1.ann1.BCI2ZL(OPT4),arahy.Tifrunner.gnm1.ann1.CM4ZWM(CAT5),arahy.Tifrunner.gnm1.ann1.D859PH(MFSD1…
GO:0008150	Biological Process	GO:0008152	metabolic process	155	MSTRG.1501(GAE1),MSTRG.19895(RPI2),MSTRG.36098(RALF),MSTRG.7506(PUB17),arahy.Tifrunner.gnm1.ann1.00B185(BGAL1),arahy.Tifrunner.gnm1.ann1.09DD91(BXL7),arahy.Tifrunner.gnm1.ann1.0U2YQ3(UGT73C6),arahy.Tifrunner.gnm1.ann1.0Z8YFF(AGC1-5),arahy.Tifrunner.gnm1.ann1.15M9UK(BSK6),arahy.Tifrunner.gnm1.ann1.1B13BQ(TPS2),arahy.Tifrunner.gnm1.ann1.1VP9U3(ORC1),arahy.Tifrunner.gnm1.ann1.1Z7E6G(SCPL18),arahy.Ti…
GO:0008150	Biological Process	GO:0023052	signaling	11	MSTRG.36098(RALF),arahy.Tifrunner.gnm1.ann1.04TCW6(ARR9),arahy.Tifrunner.gnm1.ann1.4KS3J9(RR4),arahy.Tifrunner.gnm1.ann1.68FRR6(N),arahy.Tifrunner.gnm1.ann1.9NSW68(RABE1C),arahy.Tifrunner.gnm1.ann1.E2UI1Z(ARR9),arahy.Tifrunner.gnm1.ann1.FQ5ZUR(ARR9),arahy.Tifrunner.gnm1.ann1.HX4EH1(arl5),arahy.Tifrunner.gnm1.ann1.S296UP(ILK1),arahy.Tifrunner.gnm1.ann1.V8N34E(RHN1),arahy.Tifrunner.gnm1.ann1.Z98NA8…
GO:0008150	Biological Process	GO:0050789	regulation of biological process	17	arahy.Tifrunner.gnm1.ann1.04TCW6(ARR9),arahy.Tifrunner.gnm1.ann1.2BG7C4(KRP7),arahy.Tifrunner.gnm1.ann1.4KS3J9(RR4),arahy.Tifrunner.gnm1.ann1.68FRR6(N),arahy.Tifrunner.gnm1.ann1.9NSW68(RABE1C),arahy.Tifrunner.gnm1.ann1.CT9XRW(TRX2),arahy.Tifrunner.gnm1.ann1.E2UI1Z(ARR9),arahy.Tifrunner.gnm1.ann1.E7SATX(CYCB1-2),arahy.Tifrunner.gnm1.ann1.FQ5ZUR(ARR9),arahy.Tifrunner.gnm1.ann1.G540IJ(At5g39865),ara…
GO:0008150	Biological Process	GO:0044699	single-organism process	105	MSTRG.19895(RPI2),MSTRG.36098(RALF),arahy.Tifrunner.gnm1.ann1.04TCW6(ARR9),arahy.Tifrunner.gnm1.ann1.0J4HUG(HIPP35),arahy.Tifrunner.gnm1.ann1.23HYFJ(INPS1),arahy.Tifrunner.gnm1.ann1.2BG7C4(KRP7),arahy.Tifrunner.gnm1.ann1.35X7CR(CYP81E9),arahy.Tifrunner.gnm1.ann1.3B1CVE(CYP93E1),arahy.Tifrunner.gnm1.ann1.3S3RK6(DTX35),arahy.Tifrunner.gnm1.ann1.4KS3J9(RR4),arahy.Tifrunner.gnm1.ann1.4VZ14Z(SS),arahy…
GO:0008150	Biological Process	GO:0048519	negative regulation of biological process	2	arahy.Tifrunner.gnm1.ann1.2BG7C4(KRP7),arahy.Tifrunner.gnm1.ann1.GBIZ4M(SBT1.9)
GO:0008150	Biological Process	GO:0065007	biological regulation	17	arahy.Tifrunner.gnm1.ann1.04TCW6(ARR9),arahy.Tifrunner.gnm1.ann1.2BG7C4(KRP7),arahy.Tifrunner.gnm1.ann1.4KS3J9(RR4),arahy.Tifrunner.gnm1.ann1.68FRR6(N),arahy.Tifrunner.gnm1.ann1.9NSW68(RABE1C),arahy.Tifrunner.gnm1.ann1.CT9XRW(TRX2),arahy.Tifrunner.gnm1.ann1.E2UI1Z(ARR9),arahy.Tifrunner.gnm1.ann1.E7SATX(CYCB1-2),arahy.Tifrunner.gnm1.ann1.FQ5ZUR(ARR9),arahy.Tifrunner.gnm1.ann1.G540IJ(At5g39865),ara…
GO:0008150	Biological Process	GO:0032502	developmental process	1	arahy.Tifrunner.gnm1.ann1.95S5ZX(GMPM1)
GO:0008150	Biological Process	GO:0050896	response to stimulus	25	MSTRG.7506(PUB17),arahy.Tifrunner.gnm1.ann1.04TCW6(ARR9),arahy.Tifrunner.gnm1.ann1.23IZS7(RGA2),arahy.Tifrunner.gnm1.ann1.3S3RK6(DTX35),arahy.Tifrunner.gnm1.ann1.4KS3J9(RR4),arahy.Tifrunner.gnm1.ann1.68FRR6(N),arahy.Tifrunner.gnm1.ann1.7NDL57(DTX54),arahy.Tifrunner.gnm1.ann1.9NSW68(RABE1C),arahy.Tifrunner.gnm1.ann1.ACK75S(--),arahy.Tifrunner.gnm1.ann1.E2UI1Z(ARR9),arahy.Tifrunner.gnm1.ann1.EXJG55…
GO:0008150	Biological Process	GO:0009987	cellular process	120	MSTRG.19895(RPI2),MSTRG.36098(RALF),MSTRG.7506(PUB17),arahy.Tifrunner.gnm1.ann1.04TCW6(ARR9),arahy.Tifrunner.gnm1.ann1.0Z8YFF(AGC1-5),arahy.Tifrunner.gnm1.ann1.15M9UK(BSK6),arahy.Tifrunner.gnm1.ann1.1VP9U3(ORC1),arahy.Tifrunner.gnm1.ann1.23HYFJ(INPS1),arahy.Tifrunner.gnm1.ann1.2BG7C4(KRP7),arahy.Tifrunner.gnm1.ann1.2U2D57(LRK10L-2.1),arahy.Tifrunner.gnm1.ann1.2Z77FC(HMGIY2),arahy.Tifrunner.gnm1.a…
GO:0008150	Biological Process	GO:0071840	cellular component organization or biogenesis	5	arahy.Tifrunner.gnm1.ann1.2Z77FC(HMGIY2),arahy.Tifrunner.gnm1.ann1.7X1Y1S(HMGIY2),arahy.Tifrunner.gnm1.ann1.B2CMKB(TPX2),arahy.Tifrunner.gnm1.ann1.BD5KCN(TUBA1),arahy.Tifrunner.gnm1.ann1.UA1VTY(SUVH5)
GO:0003674	Molecular Function	GO:0001071	nucleic acid binding transcription factor activity	17	arahy.Tifrunner.gnm1.ann1.2SUK7S(GATA21),arahy.Tifrunner.gnm1.ann1.3E7WJ6(GATA21),arahy.Tifrunner.gnm1.ann1.3RY6J8(WRKY11),arahy.Tifrunner.gnm1.ann1.452FBF(ERF039),arahy.Tifrunner.gnm1.ann1.7SA24Y(ANT),arahy.Tifrunner.gnm1.ann1.BYTU3P(GL2),arahy.Tifrunner.gnm1.ann1.DRB5KP(RAP2-3),arahy.Tifrunner.gnm1.ann1.EJ82H8(WRKY24),arahy.Tifrunner.gnm1.ann1.FAI7YU(ERF039),arahy.Tifrunner.gnm1.ann1.FUM12Z(--)…
GO:0003674	Molecular Function	GO:0003824	catalytic activity	161	MSTRG.1501(GAE1),MSTRG.19895(RPI2),MSTRG.34843(POPTR_0018s14250g),MSTRG.7506(PUB17),arahy.Tifrunner.gnm1.ann1.0Z8YFF(AGC1-5),arahy.Tifrunner.gnm1.ann1.15M9UK(BSK6),arahy.Tifrunner.gnm1.ann1.1B13BQ(TPS2),arahy.Tifrunner.gnm1.ann1.1I8IFE(FAR3),arahy.Tifrunner.gnm1.ann1.1VP9U3(ORC1),arahy.Tifrunner.gnm1.ann1.1VPR90(VIP2),arahy.Tifrunner.gnm1.ann1.1Z7E6G(SCPL18),arahy.Tifrunner.gnm1.ann1.23HYFJ(INPS1…
GO:0003674	Molecular Function	GO:0045735	nutrient reservoir activity	2	arahy.Tifrunner.gnm1.ann1.86PWT8(GER1),arahy.Tifrunner.gnm1.ann1.Y1VCD4(GLP10)
GO:0003674	Molecular Function	GO:0004871	signal transducer activity	4	arahy.Tifrunner.gnm1.ann1.04TCW6(ARR9),arahy.Tifrunner.gnm1.ann1.4KS3J9(RR4),arahy.Tifrunner.gnm1.ann1.E2UI1Z(ARR9),arahy.Tifrunner.gnm1.ann1.FQ5ZUR(ARR9)
GO:0003674	Molecular Function	GO:0005215	transporter activity	20	arahy.Tifrunner.gnm1.ann1.3S3RK6(DTX35),arahy.Tifrunner.gnm1.ann1.5L02ZS(PIP2-7),arahy.Tifrunner.gnm1.ann1.7NDL57(DTX54),arahy.Tifrunner.gnm1.ann1.9GLC3X(TPK5),arahy.Tifrunner.gnm1.ann1.CM4ZWM(CAT5),arahy.Tifrunner.gnm1.ann1.HBCU6B(ENT3),arahy.Tifrunner.gnm1.ann1.HS80UB(NIP1-2),arahy.Tifrunner.gnm1.ann1.J80UIY(POT1),arahy.Tifrunner.gnm1.ann1.JW0C82(PLT5),arahy.Tifrunner.gnm1.ann1.KMF75D(BOR1),ara…
GO:0003674	Molecular Function	GO:0009055	electron carrier activity	4	arahy.Tifrunner.gnm1.ann1.4CX0EC(At2g25060),arahy.Tifrunner.gnm1.ann1.8P32VS(--),arahy.Tifrunner.gnm1.ann1.G540IJ(At5g39865),arahy.Tifrunner.gnm1.ann1.LYRN80(--)
GO:0003674	Molecular Function	GO:0016209	antioxidant activity	4	arahy.Tifrunner.gnm1.ann1.EXJG55(PER51),arahy.Tifrunner.gnm1.ann1.Q4Q4LI(pod),arahy.Tifrunner.gnm1.ann1.VFYD46(PER51),arahy.Tifrunner.gnm1.ann1.VSM3NT(PNC1)
GO:0003674	Molecular Function	GO:0000988	transcription factor activity, protein binding	1	arahy.Tifrunner.gnm1.ann1.B6M0S6(BT4)
GO:0003674	Molecular Function	GO:0098772	molecular function regulator	1	arahy.Tifrunner.gnm1.ann1.2BG7C4(KRP7)
GO:0003674	Molecular Function	GO:0005488	binding	213	MSTRG.1501(GAE1),MSTRG.16932(DURF2),MSTRG.34843(POPTR_0018s14250g),arahy.Tifrunner.gnm1.ann1.00B185(BGAL1),arahy.Tifrunner.gnm1.ann1.02NDWK(At5g39450),arahy.Tifrunner.gnm1.ann1.0CU6GK(GT-2),arahy.Tifrunner.gnm1.ann1.0J4HUG(HIPP35),arahy.Tifrunner.gnm1.ann1.0KE6L8(BPA1),arahy.Tifrunner.gnm1.ann1.0Z8YFF(AGC1-5),arahy.Tifrunner.gnm1.ann1.11ZMB3(CML21),arahy.Tifrunner.gnm1.ann1.15M9UK(BSK6),arahy.Tif…
GO:0003674	Molecular Function	GO:0005198	structural molecule activity	2	arahy.Tifrunner.gnm1.ann1.BD5KCN(TUBA1),arahy.Tifrunner.gnm1.ann1.RT3JQU(psaB)
GO:0005575	Cellular Component	GO:0016020	membrane	44	MSTRG.1501(GAE1),arahy.Tifrunner.gnm1.ann1.070EBZ(SWEET1),arahy.Tifrunner.gnm1.ann1.234KWJ(At2g04850),arahy.Tifrunner.gnm1.ann1.3A58UF(At1g12500),arahy.Tifrunner.gnm1.ann1.3S3RK6(DTX35),arahy.Tifrunner.gnm1.ann1.5L02ZS(PIP2-7),arahy.Tifrunner.gnm1.ann1.5LA5SZ(--),arahy.Tifrunner.gnm1.ann1.7NDL57(DTX54),arahy.Tifrunner.gnm1.ann1.9GLC3X(TPK5),arahy.Tifrunner.gnm1.ann1.9NSW68(RABE1C),arahy.Tifrunner…
GO:0005575	Cellular Component	GO:0005576	extracellular region	4	MSTRG.36098(RALF),arahy.Tifrunner.gnm1.ann1.GX4GBD(XTH8),arahy.Tifrunner.gnm1.ann1.GZ11AJ(EXPB3),arahy.Tifrunner.gnm1.ann1.KIH7N1(LAC11)
GO:0005575	Cellular Component	GO:0099512	supramolecular fiber	2	arahy.Tifrunner.gnm1.ann1.B2CMKB(TPX2),arahy.Tifrunner.gnm1.ann1.BD5KCN(TUBA1)
GO:0005575	Cellular Component	GO:0044425	membrane part	19	MSTRG.1501(GAE1),arahy.Tifrunner.gnm1.ann1.070EBZ(SWEET1),arahy.Tifrunner.gnm1.ann1.234KWJ(At2g04850),arahy.Tifrunner.gnm1.ann1.D859PH(MFSD14B),arahy.Tifrunner.gnm1.ann1.F77YE7(ABCB2),arahy.Tifrunner.gnm1.ann1.F9PCC2(ABCB2),arahy.Tifrunner.gnm1.ann1.HBCU6B(ENT3),arahy.Tifrunner.gnm1.ann1.JUA6LJ(VAMP725),arahy.Tifrunner.gnm1.ann1.JW0C82(PLT5),arahy.Tifrunner.gnm1.ann1.KMF75D(BOR1),arahy.Tifrunner.…
GO:0005575	Cellular Component	GO:0043226	organelle	27	MSTRG.1501(GAE1),arahy.Tifrunner.gnm1.ann1.1VP9U3(ORC1),arahy.Tifrunner.gnm1.ann1.2A4XC9(--),arahy.Tifrunner.gnm1.ann1.2BG7C4(KRP7),arahy.Tifrunner.gnm1.ann1.2Z77FC(HMGIY2),arahy.Tifrunner.gnm1.ann1.5E2E13(CAF1-9),arahy.Tifrunner.gnm1.ann1.6HMZ07(SPL3),arahy.Tifrunner.gnm1.ann1.76Y6MV(MCM6),arahy.Tifrunner.gnm1.ann1.7X1Y1S(HMGIY2),arahy.Tifrunner.gnm1.ann1.AF8ALP(GRF1),arahy.Tifrunner.gnm1.ann1.B…
GO:0005575	Cellular Component	GO:0005623	cell	42	MSTRG.1501(GAE1),arahy.Tifrunner.gnm1.ann1.1VP9U3(ORC1),arahy.Tifrunner.gnm1.ann1.2A4XC9(--),arahy.Tifrunner.gnm1.ann1.2BG7C4(KRP7),arahy.Tifrunner.gnm1.ann1.2Z77FC(HMGIY2),arahy.Tifrunner.gnm1.ann1.46WSYS(PUB3),arahy.Tifrunner.gnm1.ann1.5E2E13(CAF1-9),arahy.Tifrunner.gnm1.ann1.669CET(COL2),arahy.Tifrunner.gnm1.ann1.6HMZ07(SPL3),arahy.Tifrunner.gnm1.ann1.76Y6MV(MCM6),arahy.Tifrunner.gnm1.ann1.7X1…
GO:0005575	Cellular Component	GO:0044464	cell part	42	MSTRG.1501(GAE1),arahy.Tifrunner.gnm1.ann1.1VP9U3(ORC1),arahy.Tifrunner.gnm1.ann1.2A4XC9(--),arahy.Tifrunner.gnm1.ann1.2BG7C4(KRP7),arahy.Tifrunner.gnm1.ann1.2Z77FC(HMGIY2),arahy.Tifrunner.gnm1.ann1.46WSYS(PUB3),arahy.Tifrunner.gnm1.ann1.5E2E13(CAF1-9),arahy.Tifrunner.gnm1.ann1.669CET(COL2),arahy.Tifrunner.gnm1.ann1.6HMZ07(SPL3),arahy.Tifrunner.gnm1.ann1.76Y6MV(MCM6),arahy.Tifrunner.gnm1.ann1.7X1…
GO:0005575	Cellular Component	GO:0044422	organelle part	8	MSTRG.1501(GAE1),arahy.Tifrunner.gnm1.ann1.1VP9U3(ORC1),arahy.Tifrunner.gnm1.ann1.2Z77FC(HMGIY2),arahy.Tifrunner.gnm1.ann1.7X1Y1S(HMGIY2),arahy.Tifrunner.gnm1.ann1.B2CMKB(TPX2),arahy.Tifrunner.gnm1.ann1.BD5KCN(TUBA1),arahy.Tifrunner.gnm1.ann1.DP5746(VDAC1),arahy.Tifrunner.gnm1.ann1.K0BPHG(PUMP5)
GO:0005575	Cellular Component	GO:0032991	macromolecular complex	14	arahy.Tifrunner.gnm1.ann1.1VP9U3(ORC1),arahy.Tifrunner.gnm1.ann1.2Z77FC(HMGIY2),arahy.Tifrunner.gnm1.ann1.46WSYS(PUB3),arahy.Tifrunner.gnm1.ann1.76Y6MV(MCM6),arahy.Tifrunner.gnm1.ann1.7X1Y1S(HMGIY2),arahy.Tifrunner.gnm1.ann1.869X10(PUB25),arahy.Tifrunner.gnm1.ann1.BD5KCN(TUBA1),arahy.Tifrunner.gnm1.ann1.KQ5WJ5(PUB26),arahy.Tifrunner.gnm1.ann1.QR0DXW(MCM6),arahy.Tifrunner.gnm1.ann1.R3IAX4(MCM5),ar…

## Sheet: Table S7
Supplementary Table S7. KEGG enrichment analysis of 570 unique DEGs (logFC>2 and FDR < 0.05) in Huayu 39 (HY 39) under waterlogging for 5 and 10 days
KEGG_A_class	KEGG_B_class	Pathway	all (108)	All (15176)	Pvalue	Qvalue	Pathway ID	Genes	K_IDs
Metabolism	Global and overview maps	Biosynthesis of secondary metabolites	40	3515	0.000784915	0.0627932	ko01110	arahy.Tifrunner.gnm1.ann1.3B1CVE(CYP93E1);arahy.Tifrunner.gnm1.ann1.51Q8IW(CYP735A2);arahy.Tifrunner.gnm1.ann1.5A3JDR(OPR1);arahy.Tifrunner.gnm1.ann1.64FYBZ(GLO1);arahy.Tifrunner.gnm1.ann1.69QE7M(At1g31550);arahy.Tifrunner.gnm1.ann1.74QZJ8(--);arahy.Tifrunner.gnm1.ann1.85G0UF(CYP75B2);arahy.Tifrunner.gnm1.ann1.8CP0UI(ALDH2B7);arahy.Tifrunner.gnm1.ann1.9WXZ62(CYP81E1);arahy.Tifrunner.gnm1.ann1.AAG…	K15814+K10717+K05894+K11517+K21026+K01068+K20623+K00128+K13260+K00025+K00588+K15397+K00430+K00826+K00991+K00121+K20772+K01953+K12638+K21373+K13034+K15397+K00430+K00121+K20772+K09755+K00966+K00588+K01648+K01904+K01648+K00939+K00430+K00430+K00938+K10760+K01807+K15918+K01961+K00919
Environmental Information Processing	Signal transduction	Plant hormone signal transduction	14	800	0.00158982	0.0635928	ko04075	arahy.Tifrunner.gnm1.ann1.04TCW6(ARR9);arahy.Tifrunner.gnm1.ann1.2A4XC9(--);arahy.Tifrunner.gnm1.ann1.2G66YZ(GH3.1);arahy.Tifrunner.gnm1.ann1.4I27IK(PIF4);arahy.Tifrunner.gnm1.ann1.4KS3J9(RR4);arahy.Tifrunner.gnm1.ann1.8GI8KI(PP2C51);arahy.Tifrunner.gnm1.ann1.E2UI1Z(ARR9);arahy.Tifrunner.gnm1.ann1.FQ5ZUR(ARR9);arahy.Tifrunner.gnm1.ann1.R4CPVK(PP2C06);arahy.Tifrunner.gnm1.ann1.RGXR1X(LAX5);arahy.T…	K14492+K14484+K14487+K16189+K14492+K14497+K14492+K14492+K14497+K13946+K14487+K14497+K14497+K14487
Metabolism	Biosynthesis of other secondary metabolites	Phenylpropanoid biosynthesis	8	457	0.0162986	0.336273	ko00940	arahy.Tifrunner.gnm1.ann1.ADRL3L(CCOMT);arahy.Tifrunner.gnm1.ann1.EXJG55(PER51);arahy.Tifrunner.gnm1.ann1.Q4Q4LI(pod);arahy.Tifrunner.gnm1.ann1.R7ZBMQ(--);arahy.Tifrunner.gnm1.ann1.RBR1AL(At4g26220);arahy.Tifrunner.gnm1.ann1.SKQI8R(4CL2);arahy.Tifrunner.gnm1.ann1.VFYD46(PER51);arahy.Tifrunner.gnm1.ann1.VSM3NT(PNC1)	K00588+K00430+K00430+K09755+K00588+K01904+K00430+K00430
Metabolism	Metabolism of terpenoids and polyketides	Brassinosteroid biosynthesis	2	28	0.0168136	0.336273	ko00905	arahy.Tifrunner.gnm1.ann1.85G0UF(CYP75B2);arahy.Tifrunner.gnm1.ann1.J201LF(CYP90D1)	K20623+K12638
Metabolism	Lipid metabolism	Fatty acid elongation	3	101	0.0353516	0.380133	ko00062	arahy.Tifrunner.gnm1.ann1.74QZJ8(--);arahy.Tifrunner.gnm1.ann1.DFH8S5(KCS12);arahy.Tifrunner.gnm1.ann1.PB1D04(KCS12)	K01068+K15397+K15397
Environmental Information Processing	Signal transduction	MAPK signaling pathway - plant	7	440	0.0376016	0.380133	ko04016	arahy.Tifrunner.gnm1.ann1.8GI8KI(PP2C51);arahy.Tifrunner.gnm1.ann1.EJ82H8(WRKY24);arahy.Tifrunner.gnm1.ann1.HMZA4Q(ACS1);arahy.Tifrunner.gnm1.ann1.R3KIKB(ACS1);arahy.Tifrunner.gnm1.ann1.R4CPVK(PP2C06);arahy.Tifrunner.gnm1.ann1.WG90F5(PP2C51);arahy.Tifrunner.gnm1.ann1.WH4ILY(PP2C06)	K14497+K13424+K20772+K20772+K14497+K14497+K14497
Metabolism	Carbohydrate metabolism	Amino sugar and nucleotide sugar metabolism	6	360	0.0436109	0.380133	ko00520	arahy.Tifrunner.gnm1.ann1.3K2WNH(EP3);arahy.Tifrunner.gnm1.ann1.9GGB7F(UGE1);arahy.Tifrunner.gnm1.ann1.RAA4HL(gmppab);arahy.Tifrunner.gnm1.ann1.S9FRTX(UGE5);arahy.Tifrunner.gnm1.ann1.ZT6JLG(BXL5);MSTRG.1501(GAE1)	K01183+K01784+K00966+K01784+K15920+K08679
Metabolism	Amino acid metabolism	Cysteine and methionine metabolism	5	271	0.0442649	0.380133	ko00270	arahy.Tifrunner.gnm1.ann1.AAGX57(CMDH);arahy.Tifrunner.gnm1.ann1.GL6CS5(BCAT2);arahy.Tifrunner.gnm1.ann1.HMZA4Q(ACS1);arahy.Tifrunner.gnm1.ann1.MH7BQR(CAS1);arahy.Tifrunner.gnm1.ann1.R3KIKB(ACS1)	K00025+K00826+K20772+K13034+K20772
Metabolism	Lipid metabolism	Fatty acid degradation	4	189	0.0460032	0.380133	ko00071	arahy.Tifrunner.gnm1.ann1.8AJ57P(LACS1);arahy.Tifrunner.gnm1.ann1.8CP0UI(ALDH2B7);arahy.Tifrunner.gnm1.ann1.H6WUU0(At1g22440);arahy.Tifrunner.gnm1.ann1.Q9MXQT(At5g42250)	K01897+K00128+K00121+K00121
Metabolism	Metabolism of terpenoids and polyketides	Zeatin biosynthesis	2	49	0.0475166	0.380133	ko00908	arahy.Tifrunner.gnm1.ann1.51Q8IW(CYP735A2);arahy.Tifrunner.gnm1.ann1.XU6K4M(IPT5)	K10717+K10760
Metabolism	Biosynthesis of other secondary metabolites	Stilbenoid, diarylheptanoid and gingerol biosynthesis	2	59	0.0660683	0.480497	ko00945	arahy.Tifrunner.gnm1.ann1.ADRL3L(CCOMT);arahy.Tifrunner.gnm1.ann1.RBR1AL(At4g26220)	K00588+K00588
Environmental Information Processing	Membrane transport	ABC transporters	3	141	0.0794092	0.529395	ko02010	arahy.Tifrunner.gnm1.ann1.F77YE7(ABCB2);arahy.Tifrunner.gnm1.ann1.F9PCC2(ABCB2);arahy.Tifrunner.gnm1.ann1.SQ6FML(ABCC4)	K05658+K05658+K05666
Metabolism	Amino acid metabolism	Phenylalanine metabolism	3	158	0.102952	0.630575	ko00360	arahy.Tifrunner.gnm1.ann1.ADRL3L(CCOMT);arahy.Tifrunner.gnm1.ann1.RBR1AL(At4g26220);arahy.Tifrunner.gnm1.ann1.SKQI8R(4CL2)	K00588+K00588+K01904
Metabolism	Carbohydrate metabolism	Citrate cycle (TCA cycle)	3	163	0.110351	0.630575	ko00020	arahy.Tifrunner.gnm1.ann1.AAGX57(CMDH);arahy.Tifrunner.gnm1.ann1.SHHZ9W(ACLA-1);arahy.Tifrunner.gnm1.ann1.T1S7CJ(ACLA-1)	K00025+K01648+K01648
Metabolism	Metabolism of terpenoids and polyketides	Terpenoid backbone biosynthesis	3	180	0.136946	0.730381	ko00900	arahy.Tifrunner.gnm1.ann1.H0NKK3(ISPD);arahy.Tifrunner.gnm1.ann1.X8J4LN(PMK);MSTRG.3908(--)	K00991+K00938+K00919
Metabolism	Carbohydrate metabolism	Galactose metabolism	3	192	0.156914	0.753764	ko00052	arahy.Tifrunner.gnm1.ann1.82P426(RFS2);arahy.Tifrunner.gnm1.ann1.9GGB7F(UGE1);arahy.Tifrunner.gnm1.ann1.S9FRTX(UGE5)	K06617+K01784+K01784
Metabolism	Global and overview maps	Metabolic pathways	52	6523	0.160875	0.753764	ko01100	arahy.Tifrunner.gnm1.ann1.23HYFJ(INPS1);arahy.Tifrunner.gnm1.ann1.3K2WNH(EP3);arahy.Tifrunner.gnm1.ann1.4VZ14Z(SS);arahy.Tifrunner.gnm1.ann1.51Q8IW(CYP735A2);arahy.Tifrunner.gnm1.ann1.5A3JDR(OPR1);arahy.Tifrunner.gnm1.ann1.64FYBZ(GLO1);arahy.Tifrunner.gnm1.ann1.74QZJ8(--);arahy.Tifrunner.gnm1.ann1.85G0UF(CYP75B2);arahy.Tifrunner.gnm1.ann1.8AJ57P(LACS1);arahy.Tifrunner.gnm1.ann1.8CP0UI(ALDH2B7);ar…	K01858+K01183+K00695+K10717+K05894+K11517+K01068+K20623+K01897+K00128+K01784+K00025+K00588+K00630+K11816+K15397+K01179+K00430+K00826+K00991+K00121+K20772+K01858+K01953+K12638+K13034+K00512+K15397+K00430+K00121+K20772+K09755+K00966+K00588+K02690+K01784+K01648+K01904+K01648+K00939+K00430+K00512+K00430+K03043+K00938+K10760+K15920+K08679+K01807+K15918+K01961+K00919
Metabolism	Biosynthesis of other secondary metabolites	Flavone and flavonol biosynthesis	1	26	0.169597	0.753764	ko00944	arahy.Tifrunner.gnm1.ann1.0U2YQ3(UGT73C6)	K22771
Metabolism	Metabolism of terpenoids and polyketides	Sesquiterpenoid and triterpenoid biosynthesis	2	112	0.189602	0.758407	ko00909	arahy.Tifrunner.gnm1.ann1.1B13BQ(TPS2);arahy.Tifrunner.gnm1.ann1.3B1CVE(CYP93E1)	K15803+K15814
Genetic Information Processing	Replication and repair	Base excision repair	2	112	0.189602	0.758407	ko03410	arahy.Tifrunner.gnm1.ann1.N974ZF(tag);arahy.Tifrunner.gnm1.ann1.UMYN8D(tag)	K01246+K01246

## Sheet: Table S8
Supplementary Table S8. The shared DEGs related with porphyrin and chlorophyll metabolism
gene_id	Symbol	Description	K_ID
arahy.Tifrunner.gnm1.ann1.Z6VY1D	SGRL	senescence-inducible chloroplast stay-green protein 2 [Glycine max]	K22013
arahy.Tifrunner.gnm1.ann1.0MK326	SGR	senescence-inducible chloroplast stay-green protein 2 [Glycine max]	K22013
arahy.Tifrunner.gnm1.ann1.MDXN6U	PORA	protochlorophyllide oxidoreductase A	K00218
arahy.Tifrunner.gnm1.ann1.6Z73IP	HEMC	porphobilinogen deaminase	K01749
arahy.Tifrunner.gnm1.ann1.ZU6JE3	CHLP	geranylgeranyl diphosphate reductase, chloroplastic [Glycine max]	K10960
arahy.Tifrunner.gnm1.ann1.55WK8U	CHLI	magnesium chelatase i2	K03405
arahy.Tifrunner.gnm1.ann1.RSU8B2	CHLH	magnesium chelatase subunit [Glycine max]	K03403
arahy.Tifrunner.gnm1.ann1.XR90DA	CHLH	magnesium chelatase subunit [Glycine max]	K03403

## Sheet: Table S9
Supplementary Table S9. The shared DEGs related with photosynthesis-antenna proteins pathway
gene_id	Symbol	Description	K_ID
arahy.Tifrunner.gnm1.ann1.8LQR2U	LHCB5	light-harvesting chlorophyll B-binding protein 3	K08916
arahy.Tifrunner.gnm1.ann1.J9AJ01	LHCB5	light-harvesting chlorophyll B-binding protein 3	K08916
arahy.Tifrunner.gnm1.ann1.AB3H6U	LHCA5	light-harvesting chlorophyll B-binding protein 3	K08911
arahy.Tifrunner.gnm1.ann1.U5T9YL	LHCA5	light-harvesting chlorophyll B-binding protein 3	K08911
arahy.Tifrunner.gnm1.ann1.NKTC04	CAB6A	light-harvesting chlorophyll B-binding protein 3	K08907
arahy.Tifrunner.gnm1.ann1.14YEDZ	CAB13	light-harvesting chlorophyll B-binding protein 3	K08914
arahy.Tifrunner.gnm1.ann1.AFZN0R	CAB13	light-harvesting chlorophyll B-binding protein 3	K08914
arahy.Tifrunner.gnm1.ann1.BU7NMG	CAB13	light-harvesting chlorophyll B-binding protein 3	K08914
arahy.Tifrunner.gnm1.ann1.QG3U9G	CAB13	light-harvesting chlorophyll B-binding protein 3	K08914

## Sheet: Table S10
Supplementary Table S10. The shared DEGs related with photosynthesis
gene_id	Symbol	Description	K_ID
arahy.Tifrunner.gnm1.ann1.RVN5Z1	psbW	photosystem II reaction center W	K02721
arahy.Tifrunner.gnm1.ann1.1B2UBR	PSBQ2	oxygen-evolving enhancer protein	K08901
arahy.Tifrunner.gnm1.ann1.G1SUYP	PSBQ2	oxygen-evolving enhancer protein	K08901
arahy.Tifrunner.gnm1.ann1.9042LP	PSAK	photosystem I reaction center subunit X psaK	K02698
arahy.Tifrunner.gnm1.ann1.ZS1M1K	PSAK	photosystem I reaction center subunit X psaK	K02698
arahy.Tifrunner.gnm1.ann1.R5AFBV	psaA	photosystem I P700 chlorophyll A apoprotein	K02690
arahy.Tifrunner.gnm1.ann1.487MWI	atpB	ATP synthase, F1 beta subunit	K02112

[truncated: 1 more sheets: Table S11]
